# Supplementary material for: 2,2,7,7-Tetra­methyl-1,2,3,4,5,6,7,8-octa­hydro­acridine-1,8-dione
Source: Acta Crystallogr Sect E Struct Rep Online. 2012 Dec 15;69(Pt 1):o88–9. doi: 10.1107/S1600536812048957 (PMC3588388; doi:10.1107/S1600536812048957)
Supplement: Supplementary file 1 [file e-69-00o88-sup1.cif]

##############################################################################
#                                                                            #
# This CIF contains the data in a paper accepted for publication in          #
# Acta Crystallographica Section E. It conforms to the requirements of       #
# Notes for Authors for Acta Crystallographica Section E, and has been       #
# peer reviewed under the auspices of the IUCr Commission on Journals.       #
#                                                                            #
# Full details of the Crystallographic Information File format               #
# are given in the paper "The Crystallographic Information File (CIF):       #
# a New Standard Archive File for Crystallography" by S. R. Hall, F. H.      #
# Allen and I. D. Brown [Acta Cryst. (1991), A47, 655-685].                  #
#                                                                            #
# The current version of the core CIF dictionary is obtainable from          #
# ftp://ftp.iucr.org/pub/cif_core.dic.                                       #
#                                                                            #
# Software is freely available for graphical display of the structure(s)     #
# in this CIF. For information consult the CIF software page                 #
# http://www.iucr.org/resources/cif/software.                                #
#                                                                            #
# This file may be used for bona fide research purposes within the           #
# scientific community so long as proper attribution is given to the journal # 
# article from which it was obtained.                                        #
#                                                                            #
##############################################################################
data_I
_audit_creation_method     SHELXL-97
_chemical_name_systematic
;
2,2,7,7-Tetramethyl-1,2,3,4,5,6,7,8-octahydroacridine-1,8-dione
;
_chemical_name_common     ?
_chemical_formula_moiety     'C17 H21 N O2'
_chemical_formula_sum     'C17 H21 N O2'
_chemical_formula_iupac     'C17 H21 N O2'
_chemical_formula_weight     271.35
_chemical_melting_point     ?
_symmetry_cell_setting     tetragonal
_symmetry_space_group_name_H-M     'P 43 2 2'
_symmetry_space_group_name_Hall     'P 4cw 2c'
loop_
    _symmetry_equiv_pos_as_xyz
    'x, y, z'
    '-y, x, z+3/4'
    '-x, -y, z+1/2'
    'y, -x, z+1/4'
    'x, -y, -z+1/2'
    'y, x, -z+1/4'
    '-x, y, -z'
    '-y, -x, -z+3/4'
_cell_length_a     9.99077(19)
_cell_length_b     9.99077(19)
_cell_length_c     14.5063(4)
_cell_angle_alpha     90.00
_cell_angle_beta     90.00
_cell_angle_gamma     90.00
_cell_volume     1447.95(6)
_cell_formula_units_Z     4
_cell_measurement_reflns_used     1551
_cell_measurement_theta_min     3.0438
_cell_measurement_theta_max     75.0825
_cell_measurement_temperature     123(2)
_exptl_crystal_description     block
_exptl_crystal_colour     colorless
_exptl_crystal_size_max     0.50
_exptl_crystal_size_mid     0.30
_exptl_crystal_size_min     0.25
_exptl_crystal_density_diffrn     1.245
_exptl_crystal_density_meas     ?
_exptl_crystal_density_method     'not measured'
_exptl_crystal_F_000     584
_exptl_absorpt_coefficient_mu     0.642
_exptl_absorpt_correction_type     multi-scan
_exptl_absorpt_process_details
;
[CrysAlis RED (Agilent, 2011), based on expressions derived by
Clark & Reid (1995)]
;
_exptl_absorpt_correction_T_min     0.7397
_exptl_absorpt_correction_T_max     0.8560
_exptl_special_details
;
Absorption correction: CrysAlis RED, (Agilent, 2011)
Empirical absorption correction using spherical harmonics,
implemented in SCALE3 ABSPACK scaling algorithm.
(Clark & Reid, 1995).
;
_diffrn_ambient_temperature     123(2)
_diffrn_radiation_type     CuK\a
_diffrn_radiation_wavelength     1.54184
_diffrn_radiation_source     'Enhance (Cu) X-ray Source'
_diffrn_radiation_monochromator     graphite
_diffrn_measurement_device_type     'Agilent Xcalibur (Ruby, Gemini)'
_diffrn_measurement_method     '\w scans'
_diffrn_detector_area_resol_mean     10.5081
_diffrn_reflns_number     3055
_diffrn_reflns_av_R_equivalents     0.0304
_diffrn_reflns_av_sigmaI/netI     0.0320
_diffrn_reflns_theta_min     4.43
_diffrn_reflns_theta_max     75.26
_diffrn_reflns_theta_full     67.50
_diffrn_measured_fraction_theta_max     0.985
_diffrn_measured_fraction_theta_full     0.999
_diffrn_reflns_limit_h_min     -11
_diffrn_reflns_limit_h_max     12
_diffrn_reflns_limit_k_min     -12
_diffrn_reflns_limit_k_max     7
_diffrn_reflns_limit_l_min     -12
_diffrn_reflns_limit_l_max     18
_diffrn_standards_number     ?
_diffrn_standards_interval_count     ?
_diffrn_standards_interval_time     ?
_diffrn_standards_decay_%     ?
_refine_special_details
;
Refinement of <i>F</i>^2^ against ALL reflections. The weighted <i>R</i>-factor
<i>wR</i> and goodness of fit <i>S</i> are based on <i>F</i>^2^, conventional
<i>R</i>-factors <i>R</i> are based on <i>F</i>, with <i>F</i> set to zero for
negative <i>F</i>^2^. The threshold expression of <i>F</i>^2^ >
\s(<i>F</i>^2^) is used only for calculating <i>R</i>-factors(gt) <i>etc</i>.
and is not relevant to the choice of reflections for refinement.
<i>R</i>-factors based on <i>F</i>^2^ are statistically about twice as large
as those based on <i>F</i>, and <i>R</i>- factors based on ALL data will be
even larger.
;
_reflns_number_total     1452
_reflns_number_gt     1349
_reflns_threshold_expression     I>2sigma(I)
_refine_ls_structure_factor_coef     Fsqd
_refine_ls_matrix_type     full
_refine_ls_R_factor_all     0.0472
_refine_ls_R_factor_gt     0.0431
_refine_ls_wR_factor_gt     0.1160
_refine_ls_wR_factor_ref     0.1219
_refine_ls_goodness_of_fit_ref     1.090
_refine_ls_restrained_S_all     1.090
_refine_ls_number_reflns     1452
_refine_ls_number_parameters     94
_refine_ls_number_restraints     0
_refine_ls_hydrogen_treatment     constr
_refine_ls_weighting_scheme     calc
_refine_ls_weighting_details
         'calc w=1/[\s^2^(Fo^2^)+(0.0749P)^2^+0.0669P] where P=(Fo^2^+2Fc^2^)/3'
_atom_sites_solution_hydrogens     geom
_atom_sites_solution_primary     direct
_atom_sites_solution_secondary     difmap
_refine_ls_shift/su_max     0.000
_refine_ls_shift/su_mean     0.000
_refine_diff_density_max     0.157
_refine_diff_density_min     -0.243
_refine_ls_extinction_method     none
_refine_ls_extinction_coef     ?
_refine_ls_abs_structure_details     ?
loop_
    _atom_type_symbol
    _atom_type_description
    _atom_type_scat_dispersion_real
    _atom_type_scat_dispersion_imag
    _atom_type_scat_source
    'C' 'C' 0.0181 0.0091
                         'International Tables Vol C Tables 4.2.6.8 and 6.1.1.4'
    'H' 'H' 0.0000 0.0000
                         'International Tables Vol C Tables 4.2.6.8 and 6.1.1.4'
    'N' 'N' 0.0311 0.0180
                         'International Tables Vol C Tables 4.2.6.8 and 6.1.1.4'
    'O' 'O' 0.0492 0.0322
                         'International Tables Vol C Tables 4.2.6.8 and 6.1.1.4'
_computing_data_collection
;
CrysAlis PRO (Agilent, 2011)
;
_computing_cell_refinement
;
CrysAlis PRO (Agilent, 2011)
;
_computing_data_reduction
;
CrysAlis PRO (Agilent, 2011)
;
_computing_structure_solution     'SHELXS97 (Sheldrick, 2008)'
_computing_structure_refinement     'SHELXL97 (Sheldrick, 2008)'
_computing_molecular_graphics     'SHELXTL (Sheldrick, 2008)'
_computing_publication_material     'SHELXTL (Sheldrick, 2008)'
loop_
    _atom_site_type_symbol
    _atom_site_label
    _atom_site_fract_x
    _atom_site_fract_y
    _atom_site_fract_z
    _atom_site_U_iso_or_equiv
    _atom_site_adp_type
    _atom_site_calc_flag
    _atom_site_refinement_flags
    _atom_site_occupancy
    _atom_site_symmetry_multiplicity
    _atom_site_disorder_assembly
    _atom_site_disorder_group
    O O1 0.54930(12) 0.19920(12) 0.62530(9) 0.0345(3) Uani d . 1 1 . .
    N N1 0.66208(13) 0.66208(13) 0.6250 0.0259(4) Uani d S 1 2 . .
    C C1 0.69529(15) 0.53223(15) 0.61859(10) 0.0231(3) Uani d . 1 1 . .
    C C2 0.84076(15) 0.49870(18) 0.60647(12) 0.0288(4) Uani d . 1 1 . .
    H H2A 0.8957 0.5649 0.6403 0.035 Uiso calc R 1 1 . .
    H H2B 0.8643 0.5049 0.5403 0.035 Uiso calc R 1 1 . .
    C C3 0.87361(17) 0.35818(18) 0.64155(11) 0.0297(4) Uani d . 1 1 . .
    H H3A 0.8671 0.3579 0.7096 0.036 Uiso calc R 1 1 . .
    H H3B 0.9674 0.3368 0.6251 0.036 Uiso calc R 1 1 . .
    C C4 0.78234(16) 0.24795(17) 0.60323(11) 0.0254(4) Uani d . 1 1 . .
    C C5 0.63570(16) 0.28413(16) 0.61821(11) 0.0240(3) Uani d . 1 1 . .
    C C6 0.59904(15) 0.42923(15) 0.62063(10) 0.0218(3) Uani d . 1 1 . .
    C C7 0.46519(15) 0.46519(15) 0.6250 0.0223(4) Uani d S 1 2 . .
    H H7A 0.3980 0.3980 0.6250 0.027 Uiso calc SR 1 2 . .
    C C8 0.79805(17) 0.23165(17) 0.49808(12) 0.0319(4) Uani d . 1 1 . .
    H H8A 0.7307 0.1685 0.4752 0.048 Uiso calc R 1 1 . .
    H H8B 0.8877 0.1974 0.4842 0.048 Uiso calc R 1 1 . .
    H H8C 0.7856 0.3186 0.4680 0.048 Uiso calc R 1 1 . .
    C C9 0.8130(2) 0.1153(2) 0.65133(18) 0.0458(6) Uani d . 1 1 . .
    H H9A 0.7559 0.0448 0.6257 0.069 Uiso calc R 1 1 . .
    H H9B 0.7955 0.1242 0.7175 0.069 Uiso calc R 1 1 . .
    H H9C 0.9072 0.0920 0.6416 0.069 Uiso calc R 1 1 . .
loop_
    _atom_site_aniso_label
    _atom_site_aniso_U_11
    _atom_site_aniso_U_22
    _atom_site_aniso_U_33
    _atom_site_aniso_U_12
    _atom_site_aniso_U_13
    _atom_site_aniso_U_23
    O1 0.0283(6) 0.0225(5) 0.0527(8) -0.0016(5) 0.0096(6) 0.0026(6)
    N1 0.0238(6) 0.0238(6) 0.0300(9) -0.0034(7) 0.0020(6) -0.0020(6)
    C1 0.0220(7) 0.0265(8) 0.0209(7) -0.0006(7) 0.0003(6) -0.0011(6)
    C2 0.0202(7) 0.0309(9) 0.0352(8) -0.0030(6) 0.0014(6) -0.0046(7)
    C3 0.0222(7) 0.0388(9) 0.0283(8) 0.0035(7) -0.0034(7) -0.0007(7)
    C4 0.0222(8) 0.0251(7) 0.0288(8) 0.0040(6) 0.0006(6) 0.0038(6)
    C5 0.0233(8) 0.0229(8) 0.0257(7) 0.0013(6) 0.0033(7) 0.0031(6)
    C6 0.0229(7) 0.0227(7) 0.0197(7) 0.0001(6) 0.0007(6) 0.0020(6)
    C7 0.0213(6) 0.0213(6) 0.0243(10) -0.0026(8) -0.0004(6) 0.0004(6)
    C8 0.0263(8) 0.0357(9) 0.0338(9) 0.0008(7) 0.0036(7) -0.0065(8)
    C9 0.0353(10) 0.0389(10) 0.0631(13) 0.0080(8) -0.0002(9) 0.0204(10)
_geom_special_details
;
All e.s.d.'s (except the e.s.d. in the dihedral angle between two l.s. planes)
are estimated using the full covariance matrix. The cell e.s.d.'s are taken
into account individually in the estimation of e.s.d.'s in distances, angles
and torsion angles; correlations between e.s.d.'s in cell parameters are only
used when they are defined by crystal symmetry. An approximate (isotropic)
treatment of cell e.s.d.'s is used for estimating e.s.d.'s involving l.s.
planes.
;
loop_
    _geom_bond_atom_site_label_1
    _geom_bond_atom_site_label_2
    _geom_bond_site_symmetry_2
    _geom_bond_distance
    _geom_bond_publ_flag
    O1 C5 . 1.215(2) ?
    N1 C1 . 1.3423(18) ?
    N1 C1 6_556 1.3423(18) ?
    C1 C6 . 1.409(2) ?
    C1 C2 . 1.502(2) ?
    C2 C3 . 1.529(2) ?
    C2 H2A . 0.9900 ?
    C2 H2B . 0.9900 ?
    C3 C4 . 1.534(2) ?
    C3 H3A . 0.9900 ?
    C3 H3B . 0.9900 ?
    C4 C5 . 1.525(2) ?
    C4 C9 . 1.528(2) ?
    C4 C8 . 1.542(2) ?
    C5 C6 . 1.496(2) ?
    C6 C7 . 1.3861(17) ?
    C7 C6 6_556 1.3861(17) ?
    C7 H7A . 0.9500 ?
    C8 H8A . 0.9800 ?
    C8 H8B . 0.9800 ?
    C8 H8C . 0.9800 ?
    C9 H9A . 0.9800 ?
    C9 H9B . 0.9800 ?
    C9 H9C . 0.9800 ?
loop_
    _geom_angle_atom_site_label_1
    _geom_angle_atom_site_label_2
    _geom_angle_atom_site_label_3
    _geom_angle_site_symmetry_1
    _geom_angle_site_symmetry_3
    _geom_angle
    _geom_angle_publ_flag
    C1 N1 C1 . 6_556 118.85(19) ?
    N1 C1 C6 . . 122.40(14) ?
    N1 C1 C2 . . 117.57(14) ?
    C6 C1 C2 . . 120.01(14) ?
    C1 C2 C3 . . 111.93(14) ?
    C1 C2 H2A . . 109.2 ?
    C3 C2 H2A . . 109.2 ?
    C1 C2 H2B . . 109.2 ?
    C3 C2 H2B . . 109.2 ?
    H2A C2 H2B . . 107.9 ?
    C2 C3 C4 . . 114.27(13) ?
    C2 C3 H3A . . 108.7 ?
    C4 C3 H3A . . 108.7 ?
    C2 C3 H3B . . 108.7 ?
    C4 C3 H3B . . 108.7 ?
    H3A C3 H3B . . 107.6 ?
    C5 C4 C9 . . 109.45(15) ?
    C5 C4 C3 . . 110.45(13) ?
    C9 C4 C3 . . 109.74(15) ?
    C5 C4 C8 . . 105.29(13) ?
    C9 C4 C8 . . 109.85(16) ?
    C3 C4 C8 . . 111.95(14) ?
    O1 C5 C6 . . 120.07(15) ?
    O1 C5 C4 . . 121.96(15) ?
    C6 C5 C4 . . 117.93(13) ?
    C7 C6 C1 . . 118.05(15) ?
    C7 C6 C5 . . 119.24(14) ?
    C1 C6 C5 . . 122.71(14) ?
    C6 C7 C6 6_556 . 120.1(2) ?
    C6 C7 H7A 6_556 . 119.9 ?
    C6 C7 H7A . . 119.9 ?
    C4 C8 H8A . . 109.5 ?
    C4 C8 H8B . . 109.5 ?
    H8A C8 H8B . . 109.5 ?
    C4 C8 H8C . . 109.5 ?
    H8A C8 H8C . . 109.5 ?
    H8B C8 H8C . . 109.5 ?
    C4 C9 H9A . . 109.5 ?
    C4 C9 H9B . . 109.5 ?
    H9A C9 H9B . . 109.5 ?
    C4 C9 H9C . . 109.5 ?
    H9A C9 H9C . . 109.5 ?
    H9B C9 H9C . . 109.5 ?
loop_
    _geom_torsion_atom_site_label_1
    _geom_torsion_atom_site_label_2
    _geom_torsion_atom_site_label_3
    _geom_torsion_atom_site_label_4
    _geom_torsion_site_symmetry_1
    _geom_torsion_site_symmetry_2
    _geom_torsion_site_symmetry_3
    _geom_torsion_site_symmetry_4
    _geom_torsion
    _geom_torsion_publ_flag
    C1 N1 C1 C6 6_556 . . . -1.60(11) ?
    C1 N1 C1 C2 6_556 . . . 176.83(16) ?
    N1 C1 C2 C3 . . . . 154.89(12) ?
    C6 C1 C2 C3 . . . . -26.6(2) ?
    C1 C2 C3 C4 . . . . 51.52(19) ?
    C2 C3 C4 C5 . . . . -52.49(18) ?
    C2 C3 C4 C9 . . . . -173.25(15) ?
    C2 C3 C4 C8 . . . . 64.49(18) ?
    C9 C4 C5 O1 . . . . -32.0(2) ?
    C3 C4 C5 O1 . . . . -152.98(16) ?
    C8 C4 C5 O1 . . . . 85.99(19) ?
    C9 C4 C5 C6 . . . . 150.15(17) ?
    C3 C4 C5 C6 . . . . 29.2(2) ?
    C8 C4 C5 C6 . . . . -91.81(16) ?
    N1 C1 C6 C7 . . . . 3.1(2) ?
    C2 C1 C6 C7 . . . . -175.25(13) ?
    N1 C1 C6 C5 . . . . -176.91(12) ?
    C2 C1 C6 C5 . . . . 4.7(2) ?
    O1 C5 C6 C7 . . . . -4.2(2) ?
    C4 C5 C6 C7 . . . . 173.69(12) ?
    O1 C5 C6 C1 . . . . 175.89(15) ?
    C4 C5 C6 C1 . . . . -6.3(2) ?
    C1 C6 C7 C6 . . . 6_556 -1.48(10) ?
    C5 C6 C7 C6 . . . 6_556 178.57(16) ?
loop_
    _geom_hbond_atom_site_label_D
    _geom_hbond_atom_site_label_H
    _geom_hbond_atom_site_label_A
    _geom_hbond_site_symmetry_A
    _geom_hbond_distance_DH
    _geom_hbond_distance_HA
    _geom_hbond_distance_DA
    _geom_hbond_angle_DHA
    C2 H2B O1 2_654 0.99 2.52 3.415(2) 151
_iucr_refine_instructions_details
;
TITL HU-AR8
CELL  1.54184    9.990772   9.990772  14.506255    90.0000    90.0000    90.0000
ZERR     4.00    0.000194   0.000194   0.000444     0.0000     0.0000     0.0000
LATT  -1
SYMM  - Y,   X, 3/4 + Z
SYMM  - X, - Y, 1/2 + Z
SYMM    Y, - X, 1/4 + Z
SYMM    X, - Y, 1/2 - Z
SYMM    Y,   X, 1/4 - Z
SYMM  - X,   Y, - Z
SYMM  - Y, - X, 3/4 - Z
SFAC  C    H    N    O
UNIT  68   84   4    8
ACTA 135
L.S. 10
PLAN 20
BOND
BOND $H
CONF
size 0.50 0.30 0.25
REM block colorless
HTAB
HTAB C2 O1_$1
EQIV $1 1-y, x,-1/4+z
eqiv $2 y, x, -z+5/4
mpla 6 c1 c2 c3 c4 c5 c6
mpla 6 c1_$2 c2_$2 c3_$2 c4_$2 c5_$2 c6_$2
mpla 6 c1 c2 c3 c4 c5 c6
mpla 6 n1 c1 c6 c7 c6_$2 c1_$2
mpla 6 c1 c2 c3 c4 c5 c6
TEMP -150
WGHT    0.074900    0.066900
FVAR       0.21144
O1    4    0.549303    0.199199    0.625302    11.00000    0.02829    0.02248 =
         0.05273    0.00258    0.00955   -0.00158
N1    3    0.662081    0.662081    0.625000    10.50000    0.02383    0.02383 =
         0.03000   -0.00197    0.00197   -0.00343
C1    1    0.695290    0.532229    0.618595    11.00000    0.02195    0.02646 =
         0.02091   -0.00113    0.00026   -0.00060
C2    1    0.840762    0.498697    0.606467    11.00000    0.02022    0.03091 =
         0.03519   -0.00464    0.00138   -0.00298
AFIX  23
H2A   2    0.895695    0.564902    0.640336    11.00000   -1.20000
H2B   2    0.864286    0.504909    0.540310    11.00000   -1.20000
AFIX   0
C3    1    0.873608    0.358176    0.641552    11.00000    0.02216    0.03879 =
         0.02830   -0.00068   -0.00343    0.00348
AFIX  23
H3A   2    0.867074    0.357911    0.709650    11.00000   -1.20000
H3B   2    0.967374    0.336842    0.625083    11.00000   -1.20000
AFIX   0
C4    1    0.782341    0.247948    0.603232    11.00000    0.02222    0.02507 =
         0.02883    0.00379    0.00062    0.00397
C5    1    0.635696    0.284129    0.618205    11.00000    0.02333    0.02290 =
         0.02567    0.00309    0.00326    0.00134
C6    1    0.599042    0.429234    0.620634    11.00000    0.02285    0.02275 =
         0.01970    0.00205    0.00075    0.00012
C7    1    0.465194    0.465194    0.625000    10.50000    0.02126    0.02126 =
         0.02433    0.00041   -0.00041   -0.00261
AFIX  43
H7A   2    0.397957    0.397957    0.625000    10.50000   -1.20000
AFIX   0
C8    1    0.798048    0.231652    0.498076    11.00000    0.02631    0.03570 =
         0.03376   -0.00649    0.00359    0.00075
AFIX 137
H8A   2    0.730735    0.168518    0.475182    11.00000   -1.50000
H8B   2    0.887740    0.197447    0.484179    11.00000   -1.50000
H8C   2    0.785650    0.318634    0.468038    11.00000   -1.50000
AFIX   0
C9    1    0.812994    0.115335    0.651326    11.00000    0.03531    0.03893 =
         0.06306    0.02044   -0.00016    0.00795
AFIX 137
H9A   2    0.755927    0.044797    0.625653    11.00000   -1.50000
H9B   2    0.795485    0.124178    0.717518    11.00000   -1.50000
H9C   2    0.907225    0.091996    0.641645    11.00000   -1.50000
HKLF 4
REM  HU-AR8
REM R1 =  0.0431 for   1349 Fo > 4sig(Fo)  and  0.0472 for all   1452 data
REM     94 parameters refined using      0 restraints
END
WGHT      0.0749      0.0669
REM Highest difference peak  0.157,  deepest hole -0.243,  1-sigma level  0.053
Q1    1   0.7908  0.1834  0.6247  11.00000  0.05    0.16
Q2    1   0.7593  0.0594  0.6831  11.00000  0.05    0.15
Q3    1   0.9202  0.1177  0.8150  11.00000  0.05    0.15
Q4    1   0.7841  0.2367  0.5617  11.00000  0.05    0.14
Q5    1   0.7583  0.3890  0.4354  11.00000  0.05    0.14
Q6    1   0.5372  0.4446  0.6394  11.00000  0.05    0.14
Q7    1   0.7202  0.2691  0.6046  11.00000  0.05    0.14
Q8    1   1.0450  0.3269  0.5628  11.00000  0.05    0.14
Q9    1   0.6455  0.4834  0.6012  11.00000  0.05    0.14
Q10   1   0.7814  0.1377  0.5267  11.00000  0.05    0.13
Q11   1   0.7631  0.2863  0.4389  11.00000  0.05    0.13
Q12   1   0.8565  0.6839  0.5725  11.00000  0.05    0.13
Q13   1   0.9940  0.1565  0.6878  11.00000  0.05    0.13
Q14   1   0.6676  0.6029  0.6288  11.00000  0.05    0.13
Q15   1   0.7125  0.7043  0.5831  11.00000  0.05    0.13
Q16   1   0.6250  0.3599  0.6002  11.00000  0.05    0.12
Q17   1   1.0185  0.0539  0.5667  11.00000  0.05    0.12
Q18   1   0.7097  0.1935  0.4398  11.00000  0.05    0.12
Q19   1   0.7668  0.5189  0.6075  11.00000  0.05    0.12
Q20   1   0.6641  0.6027  0.5926  11.00000  0.05    0.12
;
data_global
_journal_date_recd_electronic     2012-11-14
_journal_date_accepted     2012-11-29
_journal_name_full     'Acta Crystallographica, Section E'
_journal_year     2013
_journal_volume     69
_journal_issue      1
_journal_page_first     o88
_journal_page_last     o89
_journal_paper_category     QO
_journal_paper_doi     10.1107/S1600536812048957
_journal_coeditor_code     MW2098
_publ_contact_author_name     'Ray J. Butcher'
_publ_contact_author_address
;
Department of Chemistry
Howard University
525 College Street NW
Washington
DC 20059
USA
;
_publ_contact_author_email     rbutcher99@yahoo.com
_publ_contact_author_fax     '(202) 806 5442'
_publ_contact_author_phone     '(202) 806 9892'
_publ_section_title
;
2,2,7,7-Tetramethyl-1,2,3,4,5,6,7,8-octahydroacridine-1,8-dione
;
loop_
    _publ_author_name
    _publ_author_footnote
    _publ_author_address
    '\"Ozt\"urk Yildirim, Sema' ?
;
Department of Chemistry
Howard University
525 College Street NW
Washington
DC 20059
USA
Department of Physics
Faculty of Sciences
Erciyes University
38039 Kayseri,
Turkey
;
    'Butcher, Ray J.' .
;
Department of Chemistry
Howard University
525 College Street NW
Washington
DC 20059
USA
;
    '\,Simsek, Rahime' .
;
Hacettepe University
Faculty of Pharmacy
Dept. of Pharmaceutical Chemistry
06100 Sihhiye-Ankara
Turkey
;
    'El-Khouly, Ahmed' .
;
Hacettepe University
Faculty of Pharmacy
Dept. of Pharmaceutical Chemistry
06100 Sihhiye-Ankara
Turkey
;
    '\,Safak, Cihat' .
;
Hacettepe University
Faculty of Pharmacy
Dept. of Pharmaceutical Chemistry
06100 Sihhiye-Ankara
Turkey
;
