# Supplementary material for: 2,2,7,7-Tetra­methyl-1,2,3,4,5,6,7,8-octa­hydro­acridine-1,8-dione
Source: Acta Crystallogr Sect E Struct Rep Online. 2012 Dec 15;69(Pt 1):o88–9. doi: 10.1107/S1600536812048957 (PMC3588388; doi:10.1107/S1600536812048957)
Supplement: Supplementary file 2 [file e-69-00o88-Isup2.hkl]

# 
# h,k,l, Fc-squared, Fo-squared, sigma(Fo-squared) and status flag 
# 
data_I
_shelx_title ' HU-AR8' 
_shelx_refln_list_code          4 
_shelx_F_calc_maximum      163.11 
_exptl_crystal_F_000       584.00 
_reflns_d_resolution_high  0.7971 
 
loop_ 
 _symmetry_equiv_pos_as_xyz 
 'x, y, z' 
 '-y, x, z+3/4' 
 '-x, -y, z+1/2' 
 'y, -x, z+1/4' 
 'x, -y, -z+1/2' 
 'y, x, -z+1/4' 
 '-x, y, -z' 
 '-y, -x, -z+3/4' 
 
_cell_length_a     9.9908 
_cell_length_b     9.9908 
_cell_length_c    14.5063 
_cell_angle_alpha  90.000 
_cell_angle_beta   90.000 
_cell_angle_gamma  90.000 
 
_shelx_F_squared_multiplier     1.000 
 
loop_ 
 _refln_index_h 
 _refln_index_k 
 _refln_index_l 
 _refln_F_squared_calc 
 _refln_F_squared_meas 
 _refln_F_squared_sigma 
 _refln_observed_status 
   0   1   0     9776.33     7830.17     28.18 o 
   1   1   0      716.18      743.54     10.07 o 
   0   2   0     5742.70     5517.69     34.00 o 
   1   2   0      140.30      147.13      4.11 o 
   2   2   0      170.86      167.09      7.16 o 
   0   3   0     8853.95     8334.81     51.90 o 
   1   3   0       28.97       32.07      2.45 o 
   2   3   0       70.70       81.47      4.03 o 
   3   3   0     4746.29     4891.82     48.54 o 
   0   4   0        9.94        8.05      2.01 o 
   1   4   0      322.73      343.98      8.84 o 
   2   4   0      723.10      851.73     23.15 o 
   3   4   0      612.74      629.77     13.68 o 
   4   4   0      707.06      905.49     24.83 o 
   0   5   0      207.99      223.69     10.74 o 
   1   5   0       15.30       19.66      2.63 o 
   2   5   0       13.38       21.37      5.14 o 
   3   5   0      139.12      160.37     11.74 o 
   4   5   0      351.67      315.36     11.31 o 
   5   5   0        1.77        6.71      3.36 o 
   0   6   0      251.68      276.25     13.42 o 
   1   6   0       38.92       47.51      3.87 o 
   2   6   0      189.47      153.96      7.80 o 
   3   6   0        5.06       -0.45      1.34 o 
   4   6   0       12.30       13.91      2.74 o 
   5   6   0     1708.40     1662.21     19.76 o 
   6   6   0      645.95      714.90     23.26 o 
   0   7   0      261.64      263.28     14.32 o 
   1   7   0      545.15      561.65     22.82 o 
   2   7   0      622.26      597.34     29.08 o 
   3   7   0       51.07       47.10      4.43 o 
   4   7   0      110.34      103.50      4.72 o 
   5   7   0      205.89      209.55      9.01 o 
   6   7   0       72.57       64.67      5.14 o 
   7   7   0      285.02      277.82     14.76 o 
   0   8   0       25.01       17.45      3.58 o 
   1   8   0      258.05      236.53      8.77 o 
   2   8   0      430.52      396.05     11.53 o 
   3   8   0       24.53       25.44      3.06 o 
   4   8   0       34.49       38.86      3.12 o 
   5   8   0       16.20       18.98      3.21 o 
   6   8   0       74.93       78.88     10.63 o 
   7   8   0        2.84        0.79      1.00 o 
   8   8   0        1.13        0.00      0.67 o 
   0   9   0      380.80      327.93     15.43 o 
   1   9   0        3.94        3.59      1.28 o 
   2   9   0      418.11      320.11     11.74 o 
   3   9   0        2.18        2.21      1.45 o 
   4   9   0       43.41       37.64      3.63 o 
   5   9   0      152.09      165.33     14.99 o 
   6   9   0        4.83       10.29      3.69 o 
   7   9   0      116.44      128.49      5.35 o 
   8   9   0       45.76       53.46      4.03 o 
   0  10   0        2.10        1.79      2.01 o 
   1  10   0       25.23       14.62      1.93 o 
   2  10   0      118.92       92.20      5.76 o 
   3  10   0       27.23       24.87      2.90 o 
   4  10   0       13.66       15.58      2.91 o 
   5  10   0       21.08       20.58      2.63 o 
   6  10   0      110.12      112.90      5.12 o 
   7  10   0       93.83      108.49      5.59 o 
   0  11   0       10.64        8.67      1.90 o 
   1  11   0        7.45        9.26      1.54 o 
   2  11   0        1.33       -0.22      0.87 o 
   3  11   0        0.38        0.55      0.87 o 
   4  11   0        0.05       -0.25      0.78 o 
   5  11   0       93.01      116.86      4.74 o 
   0  12   0      178.90      192.86      7.49 o 
   1  12   0       31.05       29.24      1.96 o 
   2  12   0       22.06       23.67      1.62 o 
   3  12   0        2.65        2.13      2.13 o 
   0   1   1       13.02       16.52      0.54 o 
   1   1   1     1011.29     1012.86     28.63 o 
  -1   2   1      306.85      286.61      5.85 o 
   0   2   1       81.26      102.33      1.90 o 
   1   2   1      311.33      295.54      5.73 o 
   2   2   1     2046.56     2005.15     17.21 o 
  -2   3   1     1029.66     1030.36     14.65 o 
  -1   3   1     1132.45     1139.42     14.08 o 
   0   3   1     2450.74     2325.31     18.06 o 
   1   3   1     1132.99     1164.34     13.50 o 
   2   3   1     1032.08     1039.20     14.12 o 
   3   3   1       21.90       21.98      2.52 o 
  -3   4   1       56.19       51.41      4.11 o 
  -2   4   1     1680.90     1778.93     21.35 o 
  -1   4   1     1610.84     1672.36     23.49 o 
   0   4   1       26.21       25.28      3.13 o 
   1   4   1     1609.12     1677.12     18.85 o 
   2   4   1     1673.67     1793.78     35.34 o 
   3   4   1       55.97       56.30      4.26 o 
   4   4   1       67.59       60.36      4.58 o 
  -4   5   1        0.04       -0.24      1.02 o 
  -3   5   1      323.11      309.96     10.68 o 
  -2   5   1      104.48      103.10      5.93 o 
  -1   5   1     2677.17     2878.63     41.16 o 
   0   5   1      957.38     1007.38     21.25 o 
   1   5   1     2673.99     2842.86     65.65 o 
   2   5   1      104.32       98.94      5.93 o 
   3   5   1      320.81      326.34     10.74 o 
   4   5   1        0.08        0.33      2.68 o 
   5   5   1        0.04        0.09      1.57 o 
  -5   6   1       28.31       34.06      3.00 o 
  -4   6   1       18.42       16.24      2.92 o 
  -3   6   1      174.21      158.02      8.29 o 
  -2   6   1        8.04        6.04      2.68 o 
  -1   6   1       56.62       62.44      4.55 o 
   0   6   1      123.93      110.04      5.93 o 
   1   6   1       56.82       62.11      4.58 o 
   2   6   1        7.90        5.37      1.61 o 
   3   6   1      175.59      169.99      8.28 o 
   4   6   1       18.41       15.44      2.58 o 
   5   6   1       29.02       27.06      3.00 o 
   6   6   1      172.25      144.30      6.28 o 
  -6   7   1      163.15      154.74     11.41 o 
  -5   7   1      166.92      160.48      6.78 o 
  -4   7   1       24.58       28.63      4.92 o 
  -3   7   1      229.68      230.68      9.59 o 
  -2   7   1      551.65      552.28     22.15 o 
  -1   7   1      205.09      185.44     12.53 o 
   0   7   1      325.16      348.53     15.88 o 
   1   7   1      207.58      191.09      8.62 o 
   2   7   1      554.61      590.44     15.65 o 
   3   7   1      229.26      222.59      7.78 o 
   4   7   1       24.35       25.77      2.06 o 
   5   7   1      168.41      164.46      7.47 o 
   6   7   1      163.31      155.66      7.98 o 
   7   7   1      348.23      324.96     11.15 o 
  -7   8   1       10.33       10.61      2.04 o 
  -6   8   1       65.41       65.75      7.05 o 
  -5   8   1       39.04       29.75      4.70 o 
  -4   8   1      107.65       94.17      8.50 o 
  -3   8   1      863.70      789.62     24.83 o 
  -2   8   1     1384.71     1312.26     24.91 o 
  -1   8   1       89.22       91.55      4.95 o 
   0   8   1        1.92       -0.68      0.68 o 
   1   8   1       88.80       94.41      4.80 o 
   2   8   1     1386.10     1366.51     22.34 o 
   3   8   1      860.33      882.40     13.87 o 
   4   8   1      107.35       97.71      4.81 o 
   5   8   1       39.44       42.61      4.10 o 
   6   8   1       64.50       59.20      4.90 o 
   7   8   1       10.07       13.56      3.80 o 
   8   8   1        8.46        7.92      1.56 o 
  -8   9   1       21.30       21.47      3.13 o 
  -7   9   1       10.13        9.26      1.93 o 
  -6   9   1       54.96       52.34      6.49 o 
  -5   9   1        2.97        5.91      1.77 o 
  -4   9   1       10.66       10.75      2.20 o 
  -3   9   1      399.42      385.16     11.85 o 
  -2   9   1       45.65       46.27      4.30 o 
  -1   9   1      125.61      125.29      6.07 o 
   0   9   1        3.37       -0.62      2.24 o 
   1   9   1      125.50      115.44      6.48 o 
   2   9   1       44.69       50.37      4.26 o 
   3   9   1      396.81      389.54     22.03 o 
   4   9   1       11.09       12.30      4.03 o 
   5   9   1        2.95        1.25      1.57 o 
   6   9   1       55.48       53.53      3.34 o 
   7   9   1       10.22        7.61      2.01 o 
  -7  10   1      189.92      237.33      8.50 o 
  -6  10   1       17.88       16.24      2.06 o 
  -5  10   1        1.08        2.91      1.90 o 
  -4  10   1       79.88       81.61      5.03 o 
  -3  10   1       48.69       43.21      4.08 o 
  -2  10   1       20.51       23.66      2.99 o 
  -1  10   1       44.41       42.19      3.09 o 
   0  10   1        0.06       -0.15      1.04 o 
   1  10   1       45.28       42.99      3.34 o 
   2  10   1       20.38       25.36      3.06 o 
   3  10   1       48.58       53.09      5.93 o 
   4  10   1       78.87       79.15      6.15 o 
   5  10   1        1.19        2.25      1.02 o 
   6  10   1       17.81       17.20      2.13 o 
   7  10   1      190.49      220.11      7.38 o 
  -5  11   1       15.52       15.79      1.97 o 
  -4  11   1       13.79       19.57      1.74 o 
  -3  11   1       21.24       21.86      2.07 o 
  -2  11   1       85.62       89.99      4.16 o 
  -1  11   1       14.58       14.60      1.52 o 
   0  11   1        2.69        1.25      0.81 o 
   1  11   1       14.75       10.47      2.12 o 
   2  11   1       85.49       86.06      4.07 o 
   3  11   1       21.19       23.71      2.85 o 
   4  11   1       13.74       17.97      2.52 o 
   5  11   1       15.32       16.48      1.81 o 
  -3  12   1       59.31       61.04      3.08 o 
  -2  12   1       46.21       53.33      2.36 o 
  -1  12   1      187.86      219.29      5.03 o 
   0  12   1       30.55       45.60      2.32 o 
   1  12   1      187.96      218.48      4.92 o 
   2  12   1       46.57       53.20      3.16 o 
   3  12   1       59.19       59.73      3.01 o 
   0   1   2      145.02      149.64      2.63 o 
   1   1   2    12691.93    10934.51     45.41 o 
  -1   2   2      411.37      402.32      7.19 o 
   0   2   2        0.38        3.94      0.49 o 
   1   2   2      410.86      410.82      6.50 o 
   2   2   2      202.08      183.30      5.25 o 
  -2   3   2       66.23       47.23      3.24 o 
  -1   3   2      356.88      344.23     10.63 o 
   0   3   2       19.99       15.73      1.08 o 
   1   3   2      358.95      371.70     10.00 o 
   2   3   2       67.26       51.41      3.12 o 
   3   3   2      141.78      231.32      7.48 o 
  -3   4   2      804.93      807.07     16.66 o 
  -2   4   2      137.62      154.95      6.48 o 
  -1   4   2     1070.88     1197.17     24.61 o 
   0   4   2      453.37      426.32      8.76 o 
   1   4   2     1076.01     1252.68     15.90 o 
   2   4   2      137.77      153.17      6.17 o 
   3   4   2      801.40      814.89     15.21 o 
   4   4   2     1573.52     1802.93     78.40 o 
  -4   5   2      369.65      370.21     12.33 o 
  -3   5   2      235.77      229.26      9.25 o 
  -2   5   2       85.27       76.05      7.38 o 
  -1   5   2      184.03      212.60      7.41 o 
   0   5   2       28.96       31.21      2.85 o 
   1   5   2      182.30      219.28     12.19 o 
   2   5   2       84.65       84.36      5.48 o 
   3   5   2      234.68      242.26      9.04 o 
   4   5   2      368.94      390.00     15.10 o 
   5   5   2        2.48        2.17      1.45 o 
  -5   6   2     1432.21     1416.48     17.06 o 
  -4   6   2       44.55       44.40      4.59 o 
  -3   6   2      116.33      102.45      9.39 o 
  -2   6   2       24.09       18.12      4.47 o 
  -1   6   2       43.18       47.20      6.26 o 
   0   6   2       27.37       23.12      2.79 o 
   1   6   2       43.49       59.07      5.59 o 
   2   6   2       24.53       20.08      2.73 o 
   3   6   2      115.21       98.24      6.30 o 
   4   6   2       44.50       47.13     13.42 o 
   5   6   2     1432.74     1464.17     15.13 o 
   6   6   2     2673.73     2582.91     50.44 o 
  -6   7   2       54.88       59.51      3.89 o 
  -5   7   2       14.26       13.88      2.67 o 
  -4   7   2       12.66       14.66      5.48 o 
  -3   7   2       67.65       57.22      5.00 o 
  -2   7   2      510.44      461.69     20.80 o 
  -1   7   2      390.61      348.28     17.67 o 
   0   7   2        1.45        5.14      2.24 o 
   1   7   2      390.61      355.44     17.67 o 
   2   7   2      511.23      486.74     21.25 o 
   3   7   2       67.60       70.28      3.66 o 
   4   7   2       13.34       18.97      2.06 o 
   5   7   2       14.29       14.79      2.79 o 
   6   7   2       55.00       55.87      3.83 o 
   7   7   2      116.47      108.40      5.07 o 
  -7   8   2       76.16       68.67      7.16 o 
  -6   8   2        1.03        5.00      2.13 o 
  -5   8   2      138.38      122.53      6.64 o 
  -4   8   2      120.58      112.07      9.84 o 
  -3   8   2      211.49      174.25     11.63 o 
  -2   8   2      817.33      816.57     20.91 o 
  -1   8   2        2.18        4.15      1.20 o 
   0   8   2       28.51       24.81      3.01 o 
   1   8   2        2.06        1.43      1.88 o 
   2   8   2      817.22      811.05     16.08 o 
   3   8   2      211.21      187.22      6.76 o 
   4   8   2      119.28      121.13      5.63 o 
   5   8   2      139.31      135.00      5.85 o 
   6   8   2        1.04        0.73      0.74 o 
   7   8   2       75.68       73.80      5.06 o 
   8   8   2        4.52        2.46      2.01 o 
  -8   9   2        6.78        8.72      1.79 o 
  -7   9   2        9.96       10.55      1.61 o 
  -6   9   2       73.33       72.27      4.71 o 
  -5   9   2       40.41       42.08      3.03 o 
  -4   9   2        7.48        7.67      1.88 o 
  -3   9   2      235.29      189.91      8.38 o 
  -2   9   2      191.80      154.27      7.72 o 
  -1   9   2       10.60       11.46      2.49 o 
   0   9   2        0.84       -0.24      1.68 o 
   1   9   2       10.54       10.85      2.26 o 
   2   9   2      191.20      162.67     13.98 o 
   3   9   2      235.27      184.32     12.08 o 
   4   9   2        7.44        9.65      2.20 o 
   5   9   2       40.52       45.28      3.31 o 
   6   9   2       72.97       75.37      3.96 o 
   7   9   2        9.67        8.50      2.01 o 
  -7  10   2       17.04       18.34      2.68 o 
  -6  10   2       27.97       31.60      2.83 o 
  -5  10   2       75.75       78.43      4.55 o 
  -4  10   2       83.34       85.33      4.56 o 
  -3  10   2        3.48        6.21      1.82 o 
  -2  10   2       80.79       66.44      4.90 o 
  -1  10   2       17.36       13.10      1.90 o 
   0  10   2       18.78       19.12      2.51 o 
   1  10   2       17.35       12.99      2.32 o 
   2  10   2       80.42       74.55      4.24 o 
   3  10   2        3.46        5.45      2.13 o 
   4  10   2       83.14       86.16      5.53 o 
   5  10   2       75.92       80.99      4.75 o 
   6  10   2       28.06       30.10      2.52 o 
  -5  11   2       42.11       50.23      3.58 o 
  -4  11   2       17.29       15.11      1.54 o 
  -3  11   2       11.68       11.05      1.97 o 
  -2  11   2       32.32       34.56      3.16 o 
  -1  11   2       15.83       16.02      1.83 o 
   0  11   2        9.35        8.60      1.17 o 
   1  11   2       15.92       15.17      1.90 o 
   2  11   2       32.86       30.50      2.55 o 
   3  11   2       11.39       13.23      2.21 o 
   4  11   2       17.27       16.30      2.06 o 
   5  11   2       42.40       54.40      3.01 o 
  -3  12   2       42.87       43.24      2.45 o 
  -2  12   2       29.71       34.24      1.89 o 
  -1  12   2       88.56      101.37      3.31 o 
   0  12   2       23.84       31.38      2.36 o 
   1  12   2       88.36      101.76      4.33 o 
   2  12   2       29.74       33.18      2.36 o 
   3  12   2       43.01       45.07      2.53 o 
   0   1   3     2070.94     2210.94     23.25 o 
   1   1   3      997.76     1017.78     14.99 o 
  -1   2   3      493.89      502.85     12.75 o 
   0   2   3      324.43      344.19      3.49 o 
   1   2   3      494.66      521.38      7.07 o 
   2   2   3     1685.54     1626.62     15.74 o 
  -2   3   3       38.41       40.40      2.96 o 
  -1   3   3      491.08      538.94     35.23 o 
   0   3   3        5.47        2.59      0.44 o 
   1   3   3      488.42      510.02      6.78 o 
   2   3   3       38.58       36.55      2.74 o 
   3   3   3      902.25      924.97     28.97 o 
  -3   4   3      147.76      156.23      7.03 o 
  -2   4   3     1218.13     1229.16     27.29 o 
  -1   4   3     2499.07     2603.82     69.79 o 
   0   4   3      203.08      208.61      8.05 o 
   1   4   3     2509.62     2812.06     28.74 o 
   2   4   3     1220.26     1382.92     21.47 o 
   3   4   3      148.80      162.62      9.17 o 
   4   4   3       30.46       43.90      4.47 o 
  -4   5   3       44.98       46.19      4.33 o 
  -3   5   3      314.12      284.75     15.21 o 
  -2   5   3      704.80      699.92     22.82 o 
  -1   5   3     1811.06     1969.12     37.13 o 
   0   5   3       28.10       42.50      5.59 o 
   1   5   3     1813.86     2113.01     56.26 o 
   2   5   3      704.88      754.64     14.62 o 
   3   5   3      310.35      311.21     12.75 o 
   4   5   3       46.28       41.16      4.27 o 
   5   5   3      522.26      537.08     15.60 o 
  -5   6   3       82.17       71.50      4.57 o 
  -4   6   3        3.79        0.99      2.46 o 
  -3   6   3       83.33       74.04      8.72 o 
  -2   6   3      257.75      245.61     14.32 o 
  -1   6   3       24.48       14.76      3.80 o 
   0   6   3       11.12       16.78      3.80 o 
   1   6   3       24.66       23.27      3.32 o 
   2   6   3      258.63      247.85     14.76 o 
   3   6   3       82.77       63.97      8.05 o 
   4   6   3        3.62        0.43      4.25 o 
   5   6   3       81.52       79.95      4.42 o 
   6   6   3      108.12       81.93      5.73 o 
  -6   7   3      155.40      139.91      7.57 o 
  -5   7   3       30.48       31.88      3.56 o 
  -4   7   3       89.32      103.20      6.93 o 
  -3   7   3       20.13       17.73      2.74 o 
  -2   7   3      226.32      247.93     24.61 o 
  -1   7   3      186.64      189.91     13.42 o 
   0   7   3       93.84       71.36      8.28 o 
   1   7   3      186.94      173.81     12.75 o 
   2   7   3      224.86      210.23      6.06 o 
   3   7   3       20.28       19.12      1.89 o 
   4   7   3       89.46       96.92      4.40 o 
   5   7   3       30.39       32.16      3.84 o 
   6   7   3      155.85      152.70      5.25 o 
   7   7   3      229.76      209.61      8.91 o 
  -7   8   3       42.63       41.58      3.91 o 
  -6   8   3        5.85        6.47      1.50 o 
  -5   8   3      141.01      149.00      8.72 o 
  -4   8   3       35.84       30.42      5.37 o 
  -3   8   3      488.04      454.76     18.79 o 
  -2   8   3     1822.55     1865.72     83.32 o 
  -1   8   3       85.04       87.03      4.09 o 
   0   8   3        8.52        9.79      1.50 o 
   1   8   3       84.58       87.70      4.02 o 
   2   8   3     1821.92     1692.12     24.42 o 
   3   8   3      490.99      469.27     10.89 o 
   4   8   3       36.00       34.02      2.59 o 
   5   8   3      141.32      147.72      5.30 o 
   6   8   3        6.32        5.24      1.06 o 
   7   8   3       42.36       38.57      3.63 o 
   8   8   3        2.67        2.24      1.79 o 
  -8   9   3       19.83       17.89      2.91 o 
  -7   9   3        5.62        7.77      1.45 o 
  -6   9   3       42.18       45.06      2.83 o 
  -5   9   3       34.56       38.56      2.98 o 
  -4   9   3        9.59        5.54      1.39 o 
  -3   9   3      152.25      130.16      6.94 o 
  -2   9   3       90.36       87.70      5.76 o 
  -1   9   3       45.64       41.67      3.36 o 
   0   9   3       23.99       25.03      2.54 o 
   1   9   3       45.85       43.63      4.91 o 
   2   9   3       91.61       85.68      6.00 o 
   3   9   3      153.76      143.13      6.11 o 
   4   9   3        9.60        8.71      1.72 o 
   5   9   3       34.26       37.75      2.88 o 
   6   9   3       41.76       45.67      2.84 o 
  -7  10   3      115.12      138.46      6.49 o 
  -6  10   3        0.93        3.09      1.18 o 
  -5  10   3       25.20       26.44      2.02 o 
  -4  10   3      108.23      104.57      4.59 o 
  -3  10   3        3.91        2.47      1.56 o 
  -2  10   3        1.65        3.48      1.81 o 
  -1  10   3       27.20       25.31      2.43 o 
   0  10   3       24.89       25.94      2.49 o 
   1  10   3       27.17       25.13      2.69 o 
   2  10   3        1.62        1.79      1.52 o 
   3  10   3        4.00        3.36      1.49 o 
   4  10   3      108.44      106.06      5.93 o 
   5  10   3       25.72       26.07      2.85 o 
   6  10   3        0.95        2.46      1.34 o 
  -5  11   3        3.50        0.73      1.01 o 
  -4  11   3       17.83       19.37      2.26 o 
  -3  11   3       31.65       34.68      2.40 o 
  -2  11   3      109.47      103.94      5.22 o 
  -1  11   3       13.97       13.07      1.93 o 
   0  11   3       11.40        9.56      1.49 o 
   1  11   3       13.83       12.97      1.70 o 
   2  11   3      109.17      109.27      5.61 o 
   3  11   3       32.05       35.34      3.08 o 
   4  11   3       17.81       19.11      2.29 o 
   5  11   3        3.59        5.18      1.45 o 
  -2  12   3        9.37        9.48      1.27 o 
  -1  12   3       82.79       87.92      7.61 o 
   0  12   3      159.97      219.21      8.72 o 
   1  12   3       82.83       95.29      5.82 o 
   2  12   3        9.30       12.30      2.01 o 
   0   1   4    10475.22    10220.21     28.38 o 
   1   1   4      574.24      622.90     12.67 o 
  -1   2   4      644.82      649.14     15.43 o 
   0   2   4      376.04      398.95      7.23 o 
   1   2   4      642.08      715.58     10.95 o 
   2   2   4     1626.14     1526.22     24.83 o 
  -2   3   4      552.34      572.42     17.45 o 
  -1   3   4      212.64      227.74     26.40 o 
   0   3   4      376.90      395.47      9.12 o 
   1   3   4      214.05      228.59      4.47 o 
   2   3   4      551.40      590.76     43.17 o 
   3   3   4     1657.57     1793.88     20.90 o 
  -3   4   4      123.34      124.37      9.62 o 
  -2   4   4       99.11      119.32      7.72 o 
  -1   4   4       23.46       23.23      2.23 o 
   0   4   4      269.25      234.42     10.51 o 
   1   4   4       23.51       26.13      2.35 o 
   2   4   4       99.68      116.71      4.16 o 
   3   4   4      122.14      136.80      6.71 o 
   4   4   4      237.75      325.57     20.24 o 
  -4   5   4       45.68       33.33      5.82 o 
  -3   5   4       15.43       12.75      3.80 o 
  -2   5   4      607.02      608.43     21.92 o 
  -1   5   4      108.91      108.71      9.17 o 
   0   5   4      161.71      161.05     10.96 o 
   1   5   4      110.25      116.76      8.95 o 
   2   5   4      604.38      621.18     21.25 o 
   3   5   4       15.11       18.12      4.25 o 
   4   5   4       46.19       46.97      6.71 o 
   5   5   4       22.62       15.38      1.99 o 
  -5   6   4      788.31      774.13     15.12 o 
  -4   6   4        6.22        4.51      1.66 o 
  -3   6   4       37.32       36.46      6.04 o 
  -2   6   4       98.42       87.46      9.17 o 
  -1   6   4       18.93       19.01      4.25 o 
   0   6   4      232.62      223.91     14.09 o 
   1   6   4       18.57       24.91      3.31 o 
   2   6   4       97.88       99.54      9.39 o 
   3   6   4       37.40       30.20      5.37 o 
   4   6   4        6.07        7.44      1.35 o 
   5   6   4      788.64      757.65     16.21 o 
   6   6   4      654.47      639.31     16.20 o 
  -6   7   4       25.02       26.35      3.31 o 
  -5   7   4      460.88      413.42     13.04 o 
  -4   7   4        9.82        9.17      3.13 o 
  -3   7   4       20.60       18.27      3.12 o 
  -2   7   4       61.12       54.88      5.26 o 
  -1   7   4      189.98      168.88     12.75 o 
   0   7   4       30.59       22.09      2.43 o 
   1   7   4      189.92      181.38      5.68 o 
   2   7   4       62.06       55.50      3.05 o 
   3   7   4       20.77       17.09      1.89 o 
   4   7   4        9.87       11.05      2.03 o 
   5   7   4      460.94      445.66     10.10 o 
   6   7   4       25.15       21.98      2.35 o 
   7   7   4      478.85      429.62     12.54 o 
  -7   8   4        7.98        9.16      2.13 o 
  -6   8   4        0.98        0.93      1.50 o 
  -5   8   4        0.16       -1.22      1.22 o 
  -4   8   4        1.55        6.26      3.36 o 
  -3   8   4       62.71       71.13      7.61 o 
  -2   8   4      409.50      412.53     15.99 o 
  -1   8   4      244.35      236.01      7.49 o 
   0   8   4       26.35       27.19      2.72 o 
   1   8   4      243.63      225.61      7.47 o 
   2   8   4      409.58      368.93     11.77 o 
   3   8   4       62.91       70.21      3.80 o 
   4   8   4        1.51       -0.62      1.01 o 
   5   8   4        0.11        0.57      0.70 o 
   6   8   4        0.98        0.02      1.06 o 
   7   8   4        8.04        6.17      1.74 o 
   8   8   4       23.10       30.25      2.58 o 
  -7   9   4       10.71       10.87      1.18 o 
  -6   9   4       31.74       33.73      2.59 o 
  -5   9   4       12.69       13.81      2.29 o 
  -4   9   4        0.23       -0.81      0.81 o 
  -3   9   4       57.04       49.01      4.35 o 
  -2   9   4       93.31       66.77      3.99 o 
  -1   9   4        3.68        3.65      2.09 o 
   0   9   4       42.04       36.81      2.96 o 
   1   9   4        3.60       -1.56      1.56 o 
   2   9   4       92.74       62.60      5.21 o 
   3   9   4       56.85       47.44      3.61 o 
   4   9   4        0.23        0.98      0.81 o 
   5   9   4       12.42       16.96      2.10 o 
   6   9   4       31.11       34.66      2.37 o 
  -7  10   4      101.39       98.87      5.14 o 
  -6  10   4       22.01       19.07      2.35 o 
  -5  10   4       13.24       12.14      1.55 o 
  -4  10   4       60.85       60.31      3.40 o 
  -3  10   4       19.40       19.41      2.63 o 
  -2  10   4      248.88      211.39      8.22 o 
  -1  10   4       34.23       29.22      2.53 o 
   0  10   4       16.39       16.18      2.51 o 
   1  10   4       34.03       30.93      3.40 o 
   2  10   4      250.19      229.52      9.17 o 
   3  10   4       19.50       13.94      2.36 o 
   4  10   4       60.87       65.53      4.49 o 
   5  10   4       13.11       16.43      2.10 o 
  -5  11   4       25.30       31.92      2.06 o 
  -4  11   4       10.79       11.79      1.20 o 
  -3  11   4       22.45       24.18      1.96 o 
  -2  11   4       25.01       25.34      2.68 o 
  -1  11   4       22.05       30.53      2.90 o 
   0  11   4       58.23       64.78      3.46 o 
   1  11   4       21.97       25.33      2.92 o 
   2  11   4       24.94       28.78      3.01 o 
   3  11   4       23.08       28.29      4.36 o 
   4  11   4       10.64       13.04      1.61 o 
  -2  12   4        0.01        0.22      0.45 o 
  -1  12   4       32.22       36.01      3.58 o 
   0  12   4       61.97       75.61      4.92 o 
   1  12   4       32.24       34.45      3.36 o 
   2  12   4        0.01        1.12      1.34 o 
   0   1   5     1410.10     1411.77     12.01 o 
   1   1   5      352.59      372.32      8.07 o 
  -1   2   5      622.52      633.36     21.47 o 
   0   2   5        2.83        3.88      0.84 o 
   1   2   5      622.11      552.89     80.97 o 
   2   2   5      101.25       93.72      6.49 o 
  -2   3   5      340.09      382.73     14.76 o 
  -1   3   5      123.34      115.61      7.16 o 
   0   3   5      627.40      786.57      9.96 o 
   1   3   5      124.73      117.07      5.06 o 
   2   3   5      340.82      399.49     10.20 o 
   3   3   5      216.27      226.15     12.08 o 
  -3   4   5        3.95        2.68      2.46 o 
  -2   4   5     1354.02     1306.70     37.47 o 
  -1   4   5     1091.88     1198.60     37.36 o 
   0   4   5       23.17       19.70      4.92 o 
   1   4   5     1091.28     1143.10     16.50 o 
   2   4   5     1349.81     1474.98     77.51 o 
   3   4   5        3.92        6.26      1.58 o 
   4   4   5       64.98       66.21      7.83 o 
  -4   5   5       83.41       51.45      7.16 o 
  -3   5   5      139.86       98.42      9.62 o 
  -2   5   5       75.12       78.29      8.05 o 
  -1   5   5      595.41      642.88     22.82 o 
   0   5   5      410.25      416.28     18.34 o 
   1   5   5      593.36      660.32     21.25 o 
   2   5   5       73.73       75.16      7.83 o 
   3   5   5      139.94      110.28      9.84 o 
   4   5   5       84.73       86.34      9.39 o 
   5   5   5       16.83       16.48      2.41 o 
  -5   6   5        1.38       -0.25      1.18 o 
  -4   6   5       34.73       46.23      4.51 o 
  -3   6   5       22.98       27.07      5.37 o 
  -2   6   5       15.43       17.22      4.03 o 
  -1   6   5      115.30      111.84     10.51 o 
   0   6   5        9.62        8.28      2.68 o 
   1   6   5      115.94      123.33     12.08 o 
   2   6   5       15.57       18.79      4.70 o 
   3   6   5       23.49       22.29      2.08 o 
   4   6   5       34.67       40.56      2.80 o 
   5   6   5        1.28       -0.82      0.82 o 
   6   6   5       85.51       64.66      5.38 o 
  -6   7   5       23.32       20.72      3.22 o 
  -5   7   5       47.25       44.97      4.66 o 
  -4   7   5       26.80       23.04      5.14 o 
  -3   7   5       36.86       41.52      4.51 o 
  -2   7   5      310.70      310.32      8.94 o 
  -1   7   5      107.11      107.04      5.18 o 
   0   7   5       49.05       47.37      3.61 o 
   1   7   5      108.52      102.35      4.37 o 
   2   7   5      312.86      285.08      7.40 o 
   3   7   5       36.99       38.06      2.50 o 
   4   7   5       26.78       21.33      2.09 o 
   5   7   5       47.41       47.14      3.61 o 
   6   7   5       23.34       19.88      2.43 o 
   7   7   5       63.03       51.68      4.66 o 
  -7   8   5       48.69       48.45      4.08 o 
  -6   8   5       61.00       57.10      4.82 o 
  -5   8   5      133.09      131.96      7.27 o 
  -4   8   5       40.16       42.28      6.04 o 
  -3   8   5      268.98      263.50     14.32 o 
  -2   8   5      710.42      748.18     23.38 o 
  -1   8   5       33.93       39.68      3.05 o 
   0   8   5       87.97       79.26      5.30 o 
   1   8   5       34.47       36.22      3.09 o 
   2   8   5      709.90      657.93     17.84 o 
   3   8   5      267.18      257.84     10.74 o 
   4   8   5       40.07       37.89      2.77 o 
   5   8   5      133.41      126.03      5.72 o 
   6   8   5       61.13       56.45      3.63 o 
   7   8   5       49.10       47.60      3.92 o 
   8   8   5        2.51        4.38      1.28 o 
  -7   9   5       10.39       11.96      1.55 o 
  -6   9   5       29.43       29.79      2.36 o 
  -5   9   5        5.37        5.32      1.50 o 
  -4   9   5       16.81       12.80      2.42 o 
  -3   9   5      222.03      205.89      8.62 o 
  -2   9   5       66.92       68.17      4.90 o 
  -1   9   5       55.34       49.48      3.44 o 
   0   9   5       37.60       36.72      3.80 o 
   1   9   5       54.72       48.27      4.24 o 
   2   9   5       65.63       73.28      5.41 o 
   3   9   5      220.35      213.56      7.31 o 
   4   9   5       17.19       15.02      1.93 o 
   5   9   5        5.36        6.61      1.15 o 
   6   9   5       29.99       30.20      4.25 o 
  -6  10   5       44.23       46.74      2.19 o 
  -5  10   5       82.89       87.62      3.61 o 
  -4  10   5       94.31       98.07      4.21 o 
  -3  10   5       12.77       10.83      2.26 o 
  -2  10   5        1.81       -0.22      1.12 o 
  -1  10   5       44.97       43.30      3.79 o 
   0  10   5       42.66       39.59      3.91 o 
   1  10   5       45.40       48.27      4.19 o 
   2  10   5        1.80        0.60      1.68 o 
   3  10   5       12.72       14.78      2.69 o 
   4  10   5       93.86      102.39      8.39 o 
  -4  11   5        0.76        1.16      0.36 o 
  -3  11   5       10.82        9.10      1.22 o 
  -2  11   5       14.81       14.67      1.88 o 
  -1  11   5        4.42        1.57      1.79 o 
   0  11   5        7.44        6.49      2.24 o 
   1  11   5        4.73        5.82      2.46 o 
   2  11   5       14.57       14.32      2.91 o 
   3  11   5       10.84        8.05      1.79 o 
  -1  12   5       61.30       76.05      4.47 o 
   0  12   5       37.04       51.67      3.80 o 
   0   1   6       10.52       17.50      1.31 o 
   1   1   6     3139.53     3231.48     20.41 o 
  -1   2   6       16.50       16.41      2.02 o 
   0   2   6       81.82       93.34      5.18 o 
   1   2   6       16.32       14.62      2.04 o 
   2   2   6      154.25      153.62      5.44 o 
  -2   3   6       74.28       73.04      4.82 o 
  -1   3   6      112.79      104.87      5.28 o 
   0   3   6      279.02      271.05      8.99 o 
   1   3   6      114.14      109.06      5.21 o 
   2   3   6       73.02       70.68      4.75 o 
   3   3   6       79.41      104.24      8.50 o 
  -3   4   6      362.56      401.85     30.76 o 
  -2   4   6      128.54      158.88      8.72 o 
  -1   4   6      393.81      408.58     10.70 o 
   0   4   6      248.33      313.42     22.26 o 
   1   4   6      395.57      425.35     10.74 o 
   2   4   6      128.74      153.68      7.27 o 
   3   4   6      361.67      399.95     16.33 o 
   4   4   6      718.61      821.29     48.65 o 
  -4   5   6      239.25      254.11     10.26 o 
  -3   5   6       60.94       57.49      7.38 o 
  -2   5   6        5.34        3.80      1.79 o 
  -1   5   6      182.53      190.13     12.97 o 
   0   5   6       26.04       22.82      4.25 o 
   1   5   6      181.70      214.07     12.08 o 
   2   5   6        5.29        4.03      2.91 o 
   3   5   6       60.60       56.59      6.93 o 
   4   5   6      239.56      244.02      7.95 o 
   5   5   6       21.94       29.42      3.51 o 
  -5   6   6      911.30      880.99     19.06 o 
  -4   6   6       26.91       31.05      4.08 o 
  -3   6   6       34.29       39.88      4.34 o 
  -2   6   6      105.79      115.20     10.96 o 
  -1   6   6       95.68       85.45      9.17 o 
   0   6   6        4.16       11.41      3.80 o 
   1   6   6       96.86       95.42      6.64 o 
   2   6   6      104.46      123.17      4.75 o 
   3   6   6       34.72       30.01      2.51 o 
   4   6   6       26.74       26.32      2.44 o 
   5   6   6      910.14      878.55     23.91 o 
   6   6   6     1568.35     1471.66     27.40 o 
  -6   7   6       54.37       49.98      4.65 o 
  -5   7   6       14.45       13.59      2.76 o 
  -4   7   6       25.69       23.26      4.70 o 
  -3   7   6       76.82       75.61      7.61 o 
  -2   7   6      332.13      335.87      9.41 o 
  -1   7   6      203.44      183.46      8.97 o 
   0   7   6        5.29        6.01      2.13 o 
   1   7   6      203.56      181.06      6.39 o 
   2   7   6      332.45      331.19      8.03 o 
   3   7   6       76.79       73.30      3.71 o 
   4   7   6       24.44       27.38      2.82 o 
   5   7   6       13.96       11.53      2.25 o 
   6   7   6       54.36       54.99      4.98 o 
   7   7   6       81.67       73.75      5.14 o 
  -7   8   6       33.18       31.20      3.08 o 
  -6   8   6       13.07       15.73      2.69 o 
  -5   8   6       58.05       48.05      4.51 o 
  -4   8   6       51.37       51.00      6.26 o 
  -3   8   6      165.18      151.21     10.96 o 
  -2   8   6      510.71      519.18     19.24 o 
  -1   8   6       35.91       35.06      3.63 o 
   0   8   6       20.83       18.29      3.01 o 
   1   8   6       35.48       36.93      3.26 o 
   2   8   6      510.72      451.67     18.12 o 
   3   8   6      165.49      145.15      7.96 o 
   4   8   6       51.40       40.62      4.19 o 
   5   8   6       58.10       51.38      4.26 o 
   6   8   6       13.03       15.95      2.83 o 
   7   8   6       33.19       25.95      4.25 o 
   8   8   6        5.51        3.80      1.57 o 
  -7   9   6        9.14        8.92      1.26 o 
  -6   9   6       28.15       25.60      2.13 o 
  -5   9   6       54.29       60.60      4.35 o 
  -4   9   6       17.10       15.78      3.91 o 
  -3   9   6      168.42      159.69      7.34 o 
  -2   9   6      216.63      206.55      8.38 o 
  -1   9   6       58.40       50.33      6.04 o 
   0   9   6       26.56       33.00      3.80 o 
   1   9   6       58.31       54.81      4.65 o 
   2   9   6      215.28      206.31     14.20 o 
   3   9   6      169.40      150.86      7.66 o 
   4   9   6       16.86       17.12      2.11 o 
   5   9   6       53.50       57.26      6.26 o 
   6   9   6       28.35       29.97      4.03 o 
  -6  10   6        9.51        9.24      1.18 o 
  -5  10   6       43.20       45.13      2.45 o 
  -4  10   6       30.48       31.87      2.46 o 
  -3  10   6       23.72       24.24      2.19 o 
  -2  10   6       20.82       15.16      1.72 o 
  -1  10   6       10.29        6.49      2.68 o 
   0  10   6       28.79       24.38      4.25 o 
   1  10   6       10.42        6.22      1.66 o 
   2  10   6       20.79       11.22      2.37 o 
   3  10   6       23.70       25.19      2.76 o 
   4  10   6       30.42       40.26      3.80 o 
  -4  11   6       30.01       24.38      2.68 o 
  -3  11   6       10.56       11.26      1.58 o 
  -2  11   6       22.11       24.52      2.37 o 
  -1  11   6        5.77        5.90      1.18 o 
   0  11   6        9.72       13.20      2.68 o 
   1  11   6        5.74        6.04      1.57 o 
   2  11   6       21.77       23.93      2.91 o 
   3  11   6       10.90        7.61      1.57 o 
   4  11   6       30.22       33.55      3.13 o 
   0   1   7      110.03      162.92      4.28 o 
   1   1   7      849.52     1009.91     16.06 o 
  -1   2   7       86.30      100.11      4.49 o 
   0   2   7      615.43      705.84     12.07 o 
   1   2   7       86.03       89.82      4.11 o 
   2   2   7      423.30      478.94     14.19 o 
  -2   3   7       28.27       25.88      2.64 o 
  -1   3   7      179.37      184.81      7.67 o 
   0   3   7       58.53       55.81      3.47 o 
   1   3   7      179.78      181.92     13.20 o 
   2   3   7       28.15       20.70      2.63 o 
   3   3   7       15.42       26.97      2.79 o 
  -3   4   7        5.63       10.29      3.80 o 
  -2   4   7      311.81      329.08     26.95 o 
  -1   4   7      958.72     1158.16     53.46 o 
   0   4   7        7.21        6.93      2.91 o 
   1   4   7      963.71     1116.65     55.81 o 
   2   4   7      312.02      325.72     19.01 o 
   3   4   7        5.87        3.02      1.58 o 
   4   4   7       53.30       43.87      4.39 o 
  -4   5   7       52.99       53.74      3.90 o 
  -3   5   7       52.85       65.99      8.05 o 
  -2   5   7      176.65      187.00     13.64 o 
  -1   5   7      859.83      876.85     28.63 o 
   0   5   7       57.46       57.71      7.16 o 
   1   5   7      861.14      881.78     28.63 o 
   2   5   7      177.48      221.00     13.20 o 
   3   5   7       53.06       58.42      3.25 o 
   4   5   7       54.06       49.89      3.13 o 
   5   5   7       78.47       85.43      5.85 o 
  -5   6   7       37.72       34.49      3.94 o 
  -4   6   7       10.15       13.64      3.36 o 
  -3   6   7      241.42      253.31      8.18 o 
  -2   6   7       78.10       85.67      9.62 o 
  -1   6   7       19.26       22.25      3.14 o 
   0   6   7        3.33        4.58      1.66 o 
   1   6   7       18.87       19.18      2.45 o 
   2   6   7       78.51       65.56      3.82 o 
   3   6   7      241.19      225.75      6.70 o 
   4   6   7       10.08        6.79      1.72 o 
   5   6   7       37.01       32.25      3.12 o 
   6   6   7      102.86       84.09      5.93 o 
  -6   7   7      182.70      184.87      8.62 o 
  -5   7   7       34.11       28.84      3.80 o 
  -4   7   7       34.93       37.51      4.03 o 
  -3   7   7       10.16       11.41      2.91 o 
   0   7   7       48.97       46.43      3.26 o 
   1   7   7       21.03       22.01      2.49 o 
   2   7   7      132.05      107.99      6.64 o 
   3   7   7       10.27        7.18      3.24 o 
   4   7   7       35.29       31.96      3.01 o 
   5   7   7       33.57       26.63      2.79 o 
   6   7   7      182.62      182.31      8.54 o 
   7   7   7      318.93      316.36     10.40 o 
  -7   8   7        9.02       12.28      1.81 o 
  -6   8   7       25.04       23.60      2.85 o 
  -5   8   7        1.12        0.54      1.38 o 
  -4   8   7       36.87       30.45      3.54 o 
  -3   8   7      642.84      674.42     21.92 o 
  -2   8   7      999.80     1098.53     27.29 o 
  -1   8   7       61.01       57.04      6.49 o 
   0   8   7       17.51       12.36      2.06 o 
   1   8   7       60.88       53.29      3.82 o 
   2   8   7      999.88      913.93     19.42 o 
   3   8   7      645.65      588.99     19.35 o 
   4   8   7       36.97       29.14      3.47 o 
   5   8   7        1.21       -0.22      2.24 o 
   6   8   7       25.93       23.04      4.25 o 
   7   8   7        9.24       10.74      2.46 o 
   8   8   7       15.75       17.45      2.24 o 
  -7   9   7        8.44       11.27      2.13 o 
  -6   9   7       51.01       50.50      2.79 o 
  -5   9   7       32.19       32.60      2.45 o 
  -4   9   7       23.27       23.22      2.37 o 
  -3   9   7       96.81       91.54      5.38 o 
  -2   9   7       79.45       92.75      8.16 o 
  -1   9   7       28.54       28.41      4.47 o 
   0   9   7        5.66        6.93      2.68 o 
   1   9   7       28.09       25.74      3.08 o 
   2   9   7       80.54       89.29      6.15 o 
   3   9   7       97.83      101.40      8.72 o 
   4   9   7       23.06       21.70      4.03 o 
   5   9   7       31.92       32.88      4.25 o 
   6   9   7       50.89       51.00      4.92 o 
  -5  10   7        8.24       11.50      1.15 o 
  -4  10   7       29.76       27.92      1.99 o 
  -3  10   7       25.46       27.46      2.14 o 
  -2  10   7        5.44        5.67      1.50 o 
  -1  10   7        6.61       11.09      3.58 o 
   0  10   7        0.00       -2.46      2.46 o 
   1  10   7        6.49        8.05      2.01 o 
   2  10   7        5.51        3.58      1.79 o 
   3  10   7       25.26       28.18      3.36 o 
   5  10   7        7.92        5.37      1.79 o 
  -3  11   7       23.13       22.35      1.97 o 
  -2  11   7       96.38       98.41      4.10 o 
  -1  11   7       15.66       15.26      1.56 o 
   0  11   7        8.74       10.00      3.69 o 
   1  11   7       15.75       17.67      1.77 o 
   2  11   7       96.14      111.84      6.71 o 
   3  11   7       23.35       21.25      2.68 o 
   0   0   8    26605.07    22368.73    127.95 o 
   0   1   8     2593.84     2947.25     27.12 o 
   1   1   8      302.23      351.82     11.22 o 
  -1   2   8       43.74       49.24      3.37 o 
   0   2   8      251.36      272.08      9.03 o 
   1   2   8       43.11       53.07      4.74 o 
   2   2   8        0.40        0.40      1.64 o 
  -2   3   8       70.36       74.91      4.43 o 
  -1   3   8       77.59       87.06      4.71 o 
   0   3   8      363.61      407.81     11.78 o 
   1   3   8       78.29       83.94      5.92 o 
   2   3   8       69.69       75.56      6.21 o 
   3   3   8      650.58      765.26     24.14 o 
  -3   4   8      301.15      317.95     12.48 o 
  -2   4   8      209.80      217.31     10.11 o 
  -1   4   8       29.08       31.76      5.37 o 
   0   4   8       43.44       48.76      6.26 o 
   1   4   8       29.06       34.08      3.87 o 
   2   4   8      210.08      214.64     16.78 o 
   3   4   8      299.81      325.70     10.54 o 
   4   4   8      165.81      166.58      5.05 o 
  -4   5   8      150.80      140.07      6.20 o 
  -3   5   8       78.95       79.33      3.51 o 
  -2   5   8       52.21       58.81      3.74 o 
  -1   5   8       20.89       26.62      5.14 o 
   0   5   8       61.64       57.49      7.61 o 
   1   5   8       21.50       23.71      5.14 o 
   2   5   8       50.99       49.88      5.26 o 
   3   5   8       79.04       83.07      4.20 o 
   4   5   8      151.35      133.07      6.10 o 
   5   5   8       75.18       66.11      5.30 o 
  -5   6   8      568.06      540.69     14.94 o 
  -4   6   8       15.40       17.63      2.99 o 
  -3   6   8       10.41       13.50      2.29 o 
  -2   6   8      100.59      110.30      5.23 o 
  -1   6   8       60.04       59.88      5.37 o 
   0   6   8       17.95       21.62      3.10 o 
   1   6   8       59.28       54.18      3.96 o 
   2   6   8      100.11      104.62      5.53 o 
   3   6   8       10.38        8.72      2.01 o 
   4   6   8       15.32       17.55      2.76 o 
   5   6   8      568.02      543.32     14.95 o 
   6   6   8      189.07      181.47      8.54 o 
  -6   7   8       50.08       50.68      4.35 o 
  -5   7   8       73.27       73.69      5.60 o 
  -4   7   8       97.50       90.89      6.00 o 
  -3   7   8       37.51       38.52      3.79 o 
  -2   7   8      267.45      271.56     14.76 o 
   0   7   8       51.50       52.57      6.04 o 
   1   7   8      135.16      130.46      8.28 o 
   2   7   8      268.19      243.29     15.88 o 
   3   7   8       37.71       42.28      6.04 o 
   4   7   8       97.38       91.49      8.50 o 
   5   7   8       73.26       68.00      7.61 o 
   6   7   8       50.18       49.21      6.26 o 
   7   7   8       63.94       63.97      6.26 o 
  -7   8   8       21.55       24.61      3.58 o 
  -6   8   8       11.55       11.49      2.35 o 
  -5   8   8        6.73        5.43      1.66 o 
  -4   8   8       18.92       17.55      2.83 o 
  -3   8   8       42.14       54.58      6.04 o 
  -2   8   8      105.75      121.91      9.62 o 
  -1   8   8      234.30      238.90     12.75 o 
   0   8   8       72.85       82.09      7.38 o 
   1   8   8      233.38      242.70     12.08 o 
   2   8   8      105.61      100.66      9.17 o 
   3   8   8       42.70       41.16      5.82 o 
   4   8   8       19.06       20.36      4.25 o 
   5   8   8        6.76        5.37      2.68 o 
   6   8   8       11.59       14.99      3.36 o 
   7   8   8       21.66       21.92      3.36 o 
  -6   9   8       73.98       81.96      3.87 o 
  -5   9   8       36.35       39.08      2.52 o 
  -4   9   8        9.66        7.38      1.18 o 
  -3   9   8       24.45       27.07      3.08 o 
  -2   9   8      126.52      126.41      6.08 o 
  -1   9   8        1.20        1.55      4.47 o 
   0   9   8      140.13      129.29      8.50 o 
   1   9   8        1.16        2.24      1.34 o 
   2   9   8      126.33      135.11      8.28 o 
   4   9   8        9.74       11.41      2.91 o 
   5   9   8       36.10       41.07      3.31 o 
  -5  10   8       22.00       21.20      1.66 o 
  -4  10   8        7.48        6.71      2.01 o 
  -3  10   8       19.76       19.60      2.36 o 
  -2  10   8       88.14       88.22      3.57 o 
  -1  10   8       30.28       28.84      2.83 o 
   0  10   8        1.09        0.00      2.91 o 
   1  10   8       30.04       33.38      2.99 o 
   3  10   8       19.89       23.93      3.58 o 
   4  10   8        7.39       11.41      2.01 o 
  -2  11   8       17.68       17.78      3.02 o 
  -1  11   8       40.45       44.15      2.61 o 
   0  11   8       18.33       17.67      2.46 o 
   1  11   8       40.40       49.21      4.03 o 
   2  11   8       17.60       18.57      2.46 o 
   0   1   9      105.64      101.09      5.46 o 
   1   1   9       35.50       33.28      4.08 o 
  -1   2   9       32.02       39.00      4.81 o 
   0   2   9       36.40       38.70      4.11 o 
   1   2   9       33.08       31.96      3.08 o 
   2   2   9      111.28      102.54      6.80 o 
  -2   3   9      653.54      660.30     17.41 o 
  -1   3   9      140.68      139.44      6.28 o 
   0   3   9     1174.94     1231.51     42.72 o 
   1   3   9      140.46      135.50      6.27 o 
   2   3   9      655.06      634.27     17.22 o 
   3   3   9       16.77       11.87      2.11 o 
  -3   4   9       59.33       60.35      3.04 o 
  -2   4   9      419.16      447.90     13.50 o 
  -1   4   9      432.33      439.91     20.69 o 
   0   4   9      114.87      120.02      7.73 o 
   1   4   9      432.71      434.46     13.67 o 
   2   4   9      416.34      445.55     11.98 o 
   3   4   9       59.99       62.18      2.73 o 
   4   4   9      100.41      111.68      4.47 o 
  -4   5   9       37.63       31.04      3.63 o 
  -3   5   9      128.38      117.39      6.39 o 
  -2   5   9       76.41       76.68      4.09 o 
  -1   5   9      328.35      329.60      8.38 o 
   0   5   9      601.62      628.24     11.06 o 
   1   5   9      327.23      339.78      8.25 o 
   2   5   9       76.08       71.07      3.97 o 
   3   5   9      126.55      107.15      8.95 o 
   4   5   9       38.44       38.86      4.03 o 
   5   5   9      137.00      122.52      7.11 o 
  -5   6   9       15.64       15.24      2.61 o 
  -4   6   9       81.88       83.79      6.93 o 
  -3   6   9       46.58       51.45      6.26 o 
  -2   6   9      136.27      126.41      6.65 o 
  -1   6   9       50.90       55.05      4.46 o 
   0   6   9      128.59      107.65      5.92 o 
   1   6   9       51.39       58.15      4.51 o 
   2   6   9      136.86      131.47      6.71 o 
   3   6   9       47.25       57.01     10.18 o 
   4   6   9       81.99       81.34      5.44 o 
   5   6   9       15.53       21.92      2.90 o 
   6   6   9       37.17       44.52      6.26 o 
  -6   7   9       24.95       24.61      4.70 o 
  -5   7   9       62.57       52.93      4.51 o 
  -4   7   9        1.85        2.80      1.74 o 
  -3   7   9      126.31      139.36      9.62 o 
  -2   7   9      302.66      304.89     15.66 o 
  -1   7   9      144.39      147.63     11.18 o 
   0   7   9       41.99       48.09      5.59 o 
   1   7   9      145.94      144.95     10.51 o 
   2   7   9      304.11      286.77     14.76 o 
   3   7   9      126.22      118.55      9.62 o 
   4   7   9        1.72       -0.22      2.01 o 
   5   7   9       63.13       49.34      4.14 o 
   6   7   9       25.14       29.30      4.92 o 
   7   7   9       67.49       62.41      5.82 o 
  -7   8   9       11.51       12.75      2.46 o 
  -6   8   9       84.21       97.08      6.93 o 
  -5   8   9       35.87       42.55      3.49 o 
  -4   8   9       81.96       84.96      5.14 o 
  -3   8   9      245.04      260.02     15.66 o 
  -2   8   9      128.83      145.41      6.95 o 
  -1   8   9       12.86       11.48      2.20 o 
   0   8   9        9.09       14.32      2.91 o 
   2   8   9      129.17      127.50      9.62 o 
   3   8   9      243.84      223.02     12.53 o 
   4   8   9       81.90       79.00      5.21 o 
   5   8   9       36.29       35.29      3.31 o 
   6   8   9       84.54       96.63      6.93 o 
   7   8   9       11.36       11.86      2.46 o 
  -6   9   9       14.84       14.61      1.50 o 
  -5   9   9       18.48       19.14      2.06 o 
  -4   9   9       33.34       35.05      2.99 o 
  -3   9   9      214.51      209.86      7.48 o 
  -2   9   9       45.99       48.91      3.64 o 
  -1   9   9       28.99       29.48      3.06 o 
   0   9   9       24.14       26.80      2.90 o 
   1   9   9       28.86       32.23      2.96 o 
   2   9   9       45.20       48.76      6.04 o 
   3   9   9      213.09      224.81     12.08 o 
   4   9   9       33.79       37.36      4.47 o 
   5   9   9       18.48       19.68      2.46 o 
  -4  10   9       47.65       47.31      4.14 o 
  -3  10   9        1.20        1.58      1.23 o 
  -2  10   9       26.03       26.17      2.37 o 
  -1  10   9       27.51       25.68      1.89 o 
   0  10   9        2.31        0.60      3.13 o 
   1  10   9       27.98       32.43      4.03 o 
   2  10   9       25.91       28.63      4.03 o 
   3  10   9        1.17        0.45      0.45 o 
   4  10   9       46.84       48.54      3.58 o 
   0   1  10       21.68       23.98      3.60 o 
   1   1  10      128.48      150.05      8.70 o 
  -1   2  10       72.77       76.18      6.16 o 
   0   2  10       28.40       32.55      4.82 o 
   1   2  10       72.62       71.17      5.93 o 
   2   2  10       75.09       59.42      5.37 o 
  -2   3  10        3.36        0.01      1.42 o 
  -1   3  10      132.87      119.94      4.92 o 
   0   3  10       82.51       92.44      4.82 o 
   1   3  10      133.23      129.21      4.47 o 
   2   3  10        3.29        3.72      0.91 o 
   3   3  10        7.81       11.22      1.32 o 
  -3   4  10      390.18      378.08     12.32 o 
  -2   4  10      104.75      100.84      4.41 o 
  -1   4  10       89.37       92.45      5.14 o 
   0   4  10      388.14      407.75      8.78 o 
   1   4  10       91.07       93.94      3.65 o 
   2   4  10      105.31      108.10      3.55 o 
   3   4  10      389.38      380.96     11.34 o 
   4   4  10      341.41      362.33     10.82 o 
  -4   5  10       72.33       73.09      5.14 o 
  -3   5  10       36.29       39.62      3.22 o 
  -2   5  10       60.91       62.26      4.71 o 
  -1   5  10       47.12       41.88      4.03 o 
   0   5  10      115.82      119.60      6.69 o 
   1   5  10       46.10       46.95      3.42 o 
   2   5  10       60.55       60.04      4.61 o 
   3   5  10       35.82       35.52      2.95 o 
   4   5  10       71.89       70.55      5.05 o 
   5   5  10       55.27       61.07      6.71 o 
  -5   6  10      344.46      336.20     15.66 o 
  -4   6  10       79.00       87.46      8.05 o 
  -3   6  10       39.68       44.69      5.70 o 
  -2   6  10       18.37       20.01      2.76 o 
  -1   6  10       35.83       32.68      4.03 o 
   0   6  10       65.28       60.18      4.87 o 
   1   6  10       36.43       37.12      3.08 o 
   2   6  10       18.32       18.85      2.27 o 
   3   6  10       38.80       43.58      3.26 o 
   4   6  10       78.98       86.49      7.05 o 
   5   6  10      344.45      379.99     15.21 o 
   6   6  10      678.86      734.47     27.18 o 
  -6   7  10      190.38      208.25     10.74 o 
  -5   7  10        6.75        5.14      2.46 o 
  -4   7  10       18.72       18.12      4.47 o 
  -3   7  10      143.05      157.77      7.43 o 
  -2   7  10      264.44      281.40     14.54 o 
  -1   7  10       68.43       67.74      4.52 o 
   0   7  10       35.23       36.01      5.59 o 
   1   7  10       68.51       52.12      7.16 o 
   2   7  10      264.82      266.14     10.22 o 
   3   7  10      143.16      147.36      7.50 o 
   4   7  10       18.50       16.18      2.52 o 
   5   7  10        6.47        5.99      1.49 o 
   6   7  10      190.35      201.77     10.51 o 
   7   7  10       31.29       28.86      3.80 o 
  -6   8  10        5.37        3.80      1.79 o 
  -5   8  10       52.81       64.13      3.65 o 
  -4   8  10       42.51       47.42      5.59 o 
  -3   8  10       56.15       57.59      6.49 o 
  -2   8  10      277.50      287.92      7.64 o 
  -1   8  10       45.33       50.52      3.79 o 
   0   8  10       45.63       48.32      6.49 o 
   1   8  10       45.16       51.45      6.93 o 
   2   8  10      277.12      272.00     14.54 o 
   3   8  10       56.33       47.54      4.10 o 
   4   8  10       41.41       47.15      3.71 o 
   5   8  10       53.67       54.65      3.54 o 
   6   8  10        5.36        3.13      1.57 o 
  -5   9  10       14.92       14.00      1.42 o 
  -4   9  10       25.89       27.07      2.29 o 
  -3   9  10       60.37       62.53      3.63 o 
  -2   9  10      129.78      130.28      4.38 o 
  -1   9  10       49.66       58.42      3.60 o 
   0   9  10        3.85        3.58      1.79 o 
   1   9  10       49.50       54.80      6.26 o 
   2   9  10      128.82      130.86      8.95 o 
   3   9  10       60.66       68.45      6.04 o 
   4   9  10       25.79       31.54      3.58 o 
  -3  10  10       11.50       13.64      1.79 o 
  -2  10  10       68.29       72.47      4.70 o 
  -1  10  10        3.42        5.86      1.45 o 
   0  10  10       12.62       14.32      2.13 o 
   1  10  10        3.48        5.82      1.79 o 
   2  10  10       67.96       65.54      4.92 o 
   3  10  10       11.47       10.29      2.01 o 
   0   1  11      256.09      283.79      5.58 o 
   1   1  11      214.70      230.27      5.43 o 
  -1   2  11      153.88      146.61      5.45 o 
   0   2  11      189.59      177.31      5.72 o 
   1   2  11      153.57      146.69      4.84 o 
   2   2  11       82.36       92.70      3.95 o 
  -2   3  11       65.78       68.97      3.38 o 
  -1   3  11       29.68       26.76      2.51 o 
   0   3  11       35.08       38.35      2.77 o 
   1   3  11       29.28       27.35      2.21 o 
   2   3  11       65.82       65.16      3.33 o 
   3   3  11      152.44      156.96      6.14 o 
  -3   4  11       28.67       28.62      2.75 o 
  -2   4  11      144.29      132.05      6.96 o 
  -1   4  11      586.64      557.58     14.46 o 
   0   4  11        1.16        0.54      0.74 o 
   1   4  11      589.69      570.68     11.88 o 
   2   4  11      144.46      127.75      5.72 o 
   3   4  11       28.99       28.20      2.37 o 
   4   4  11       19.63       18.00      2.74 o 
  -4   5  11       68.77       72.03      7.16 o 
  -3   5  11       99.34      102.46      4.95 o 
  -2   5  11      164.57      170.15      8.56 o 
  -1   5  11      301.91      320.06     11.11 o 
   0   5  11        3.41        1.64      1.66 o 
   1   5  11      302.14      284.29     22.93 o 
   2   5  11      165.15      163.71      8.74 o 
   3   5  11       97.90       95.92      4.99 o 
   4   5  11       69.53       72.33      4.21 o 
   5   5  11      231.97      228.11      8.77 o 
  -5   6  11       42.53       40.41      3.47 o 
  -4   6  11        6.55        1.57      2.24 o 
  -3   6  11       79.71       80.47      5.21 o 
  -2   6  11       83.48       80.49      6.48 o 
  -1   6  11       14.70       15.08      2.36 o 
   0   6  11       10.76       15.74      2.53 o 
   1   6  11       14.28       12.78      1.83 o 
   2   6  11       83.91       76.94      4.34 o 
   3   6  11       79.81       78.34      4.21 o 
   4   6  11        6.44        5.54      1.32 o 
   5   6  11       42.08       41.45      3.54 o 
   6   6  11       24.80       20.90      2.45 o 
  -6   7  11       95.48      100.44      6.49 o 
  -5   7  11       24.02       23.19      2.58 o 
  -4   7  11       22.73       20.13      3.58 o 
  -3   7  11       94.99      102.97      5.69 o 
  -2   7  11       37.85       31.76      3.47 o 
  -1   7  11       74.54       69.90      4.71 o 
   0   7  11        8.76       12.00      2.15 o 
   1   7  11       75.11       76.78     12.86 o 
   2   7  11       37.07       32.30      3.47 o 
   3   7  11       94.98       91.91      5.51 o 
   4   7  11       22.67       23.44      2.69 o 
   5   7  11       24.32       23.64      2.36 o 
   6   7  11       95.55      103.12      6.49 o 
   7   7  11       75.00       78.29      4.47 o 
  -5   8  11       14.92       15.01      1.32 o 
  -4   8  11        1.32        0.80      1.07 o 
  -3   8  11      175.09      181.67      5.05 o 
  -2   8  11      493.72      507.82     10.64 o 
  -1   8  11       73.69       84.19      4.97 o 
   0   8  11        1.24        0.45      1.57 o 
   1   8  11       73.17       76.28      7.61 o 
   2   8  11      494.00      493.01     18.12 o 
   3   8  11      176.29      166.42      9.84 o 
   4   8  11        1.31        2.24      1.34 o 
  -4   9  11       15.12       19.01      2.46 o 
  -3   9  11       12.63       11.21      1.27 o 
  -2   9  11      122.09      124.73      3.82 o 
  -1   9  11        8.14        9.65      2.57 o 
   0   9  11       24.11       26.82      2.42 o 
   1   9  11        7.93       11.18      2.68 o 
   2   9  11      123.11      140.92      8.05 o 
   3   9  11       12.79       13.20      2.24 o 
   0   0  12     2610.49     2878.63     42.50 o 
   0   1  12     1295.51     1326.70     15.56 o 
   1   1  12      134.71      140.15      3.88 o 
  -1   2  12       65.48       71.34      3.49 o 
   0   2  12      185.58      156.81      5.22 o 
   1   2  12       64.48       67.24      3.40 o 
   2   2  12      191.17      158.55      6.24 o 
  -2   3  12      113.05      109.93      5.12 o 
  -1   3  12       46.56       49.13      4.50 o 
   0   3  12       56.79       44.65      3.31 o 
   1   3  12       46.82       42.77      3.31 o 
   2   3  12      112.91       99.54      4.99 o 
   3   3  12       33.81       37.20      3.09 o 
  -3   4  12       23.00       23.84      3.58 o 
  -2   4  12       86.98       84.64      5.73 o 
  -1   4  12        0.57        2.24      1.81 o 
   0   4  12       45.99       40.46      3.92 o 
   1   4  12        0.59        2.42      1.82 o 
   2   4  12       87.13       81.77      4.52 o 
   3   4  12       22.56       23.68      3.08 o 
   4   4  12        0.85        0.96      0.93 o 
  -4   5  12       32.66       35.18      3.38 o 
  -3   5  12        0.01       -0.22      1.21 o 
  -2   5  12      118.41      124.46      6.80 o 
  -1   5  12       19.39       17.87      2.68 o 
   0   5  12       75.91       64.06      8.16 o 
   1   5  12       19.83       16.22      2.69 o 
   2   5  12      117.61      112.16      6.55 o 
   3   5  12        0.03       -0.59      0.59 o 
   4   5  12       32.94       32.19      2.58 o 
   5   5  12       11.05        9.81      1.93 o 
  -5   6  12       93.46       90.97      4.75 o 
  -4   6  12       29.64       28.18      4.47 o 
  -3   6  12        8.67        5.69      3.13 o 
  -2   6  12       55.49       59.88      3.67 o 
  -1   6  12       55.90       58.54      4.71 o 
   0   6  12       26.26       24.91      2.99 o 
   1   6  12       55.20       58.63      8.61 o 
   2   6  12       55.19       57.68      3.57 o 
   3   6  12        8.88        8.03      1.37 o 
   4   6  12       29.67       30.73      2.40 o 
   5   6  12       93.58       89.95      5.14 o 
   6   6  12       83.44       85.64      3.76 o 
  -6   7  12       42.34       45.41      3.36 o 
  -5   7  12      152.85      156.32      5.37 o 
  -4   7  12        9.58        7.84      1.74 o 
  -3   7  12       28.81       35.23      2.45 o 
  -2   7  12       14.32       17.68      2.37 o 
  -1   7  12       25.45       26.02      2.25 o 
   0   7  12       59.17       67.25      7.61 o 
   1   7  12       25.79       31.24      3.12 o 
   2   7  12       14.75       13.21      1.98 o 
   3   7  12       28.97       32.21      4.47 o 
   4   7  12        9.58        7.16      1.56 o 
   5   7  12      152.75      153.90      7.38 o 
  -4   8  12        0.33       -1.01      1.01 o 
  -3   8  12       35.50       38.25      3.80 o 
  -2   8  12       31.99       29.86      2.52 o 
  -1   8  12      129.06      145.84      6.38 o 
   0   8  12       55.15       61.21      3.69 o 
   1   8  12      128.52      139.58      8.95 o 
   2   8  12       31.96       32.43      4.25 o 
   3   8  12       35.72       37.80      4.25 o 
   4   8  12        0.36       -0.89      0.89 o 
  -1   9  12        4.92        3.80      1.12 o 
   0   9  12        1.28        0.45      1.34 o 
   1   9  12        4.91        6.93      1.79 o 
   2   9  12        6.82        8.95      1.79 o 
   0   1  13        4.93        4.65      1.06 o 
   1   1  13      115.63      110.09      4.33 o 
  -1   2  13       46.15       39.12      3.85 o 
   0   2  13        5.39        4.29      1.33 o 
   1   2  13       45.86       36.90      2.63 o 
   2   2  13        0.00        0.73      1.62 o 
  -2   3  13      116.89      110.54      6.56 o 
  -1   3  13        0.97        0.35      1.31 o 
   0   3  13      146.38      150.91      5.23 o 
   1   3  13        1.02        1.32      1.13 o 
   2   3  13      117.18      111.23      5.20 o 
   3   3  13       33.38       33.44      2.91 o 
  -3   4  13       26.78       25.41      3.16 o 
  -2   4  13      169.19      160.91      6.35 o 
  -1   4  13      128.36      123.23      6.78 o 
   0   4  13       42.80       35.78      3.71 o 
   1   4  13      128.66      119.39      6.94 o 
   2   4  13      168.22      159.68      7.59 o 
   3   4  13       26.98       24.90      3.24 o 
   4   4  13       12.35       11.91      1.97 o 
  -4   5  13       85.47       87.01      6.93 o 
  -3   5  13       21.91       20.13      3.80 o 
  -2   5  13      116.83      109.54      8.84 o 
  -1   5  13       30.59       32.45      3.56 o 
   0   5  13       87.00       87.61      5.76 o 
   1   5  13       30.35       29.10      4.81 o 
   2   5  13      116.27      105.27     12.30 o 
   3   5  13       22.22       20.29      2.52 o 
   4   5  13       86.27       91.86      4.98 o 
   5   5  13       14.71       14.85      1.82 o 
  -5   6  13        9.28        9.97      1.58 o 
  -4   6  13       28.85       29.21      2.52 o 
  -3   6  13        7.78        6.93      2.68 o 
  -2   6  13       55.26       50.55      5.82 o 
  -1   6  13       37.78       34.21      3.40 o 
   0   6  13        3.56        4.39      1.45 o 
   1   6  13       38.10       37.52      4.14 o 
   2   6  13       55.62       51.21      3.92 o 
   3   6  13        8.09        6.82      1.58 o 
   4   6  13       28.96       25.50      1.96 o 
   5   6  13        9.15        7.57      4.14 o 
  -4   7  13        5.57        3.46      2.01 o 
  -3   7  13       73.21       80.08      6.04 o 
  -2   7  13       92.17       98.87      6.93 o 
  -1   7  13       19.18       18.57      3.58 o 
   0   7  13        6.15        4.46      2.80 o 
   1   7  13       19.56       17.07      3.91 o 
   2   7  13       93.14      100.90      6.71 o 
   3   7  13       73.48       81.20      6.04 o 
   4   7  13        5.55        3.58      0.89 o 
  -3   8  13       34.76       32.88      3.36 o 
  -2   8  13       46.68       48.09      4.25 o 
  -1   8  13       70.90       76.28      5.14 o 
   0   8  13       84.38       86.57      6.04 o 
   1   8  13       71.09       69.06      4.92 o 
   2   8  13       46.35       48.76      4.25 o 
   3   8  13       34.33       29.30      2.91 o 
   0   1  14        1.62       -0.62      0.62 o 
   1   1  14        5.66        7.17      1.57 o 
  -1   2  14       35.70       34.33      3.56 o 
   0   2  14       52.41       59.78      3.57 o 
   1   2  14       35.70       35.12      2.75 o 
   2   2  14        8.95        5.87      1.73 o 
  -2   3  14       24.13       22.63      3.01 o 
  -1   3  14       36.33       32.44      3.64 o 
   0   3  14      135.50      123.08      6.55 o 
   1   3  14       36.61       37.85      3.00 o 
   2   3  14       23.66       24.98      2.99 o 
   3   3  14        4.37        3.05      1.57 o 
  -3   4  14      110.18       93.72      7.83 o 
  -2   4  14       31.99       29.52      3.24 o 
  -1   4  14       13.91       15.21      2.45 o 
   0   4  14      111.43      110.07      5.03 o 
   1   4  14       14.39       13.69      1.84 o 
   2   4  14       32.08       31.48      3.47 o 
   3   4  14      109.76      102.00      8.05 o 
   4   4  14      110.29       95.74      7.38 o 
  -4   5  14       39.92       45.18      4.70 o 
  -3   5  14       30.42       32.21      4.47 o 
  -2   5  14       17.03       13.67      2.29 o 
  -1   5  14       11.91       11.00      1.70 o 
   0   5  14       62.10       60.90      3.61 o 
   1   5  14       11.64       12.89      1.93 o 
   2   5  14       16.97       15.66      2.29 o 
   3   5  14       30.11       27.13      2.69 o 
   4   5  14       40.06       41.61      4.47 o 
   5   5  14       69.70       74.26      4.92 o 
  -4   6  14       12.24       12.08      2.46 o 
  -3   6  14        4.59        4.03      1.57 o 
  -2   6  14       46.04       43.17      4.70 o 
  -1   6  14       29.73       28.78      5.14 o 
   0   6  14        1.22       -0.04      0.83 o 
   1   6  14       30.10       29.39      2.17 o 
   2   6  14       45.38       47.16      3.24 o 
   3   6  14        4.57        6.96      1.79 o 
   4   6  14       12.21       12.53      2.01 o 
  -3   7  14       81.57       84.33      5.14 o 
  -2   7  14      119.32      114.98      6.71 o 
  -1   7  14       19.81       19.91      2.91 o 
   0   7  14       32.89       37.01      2.83 o 
   1   7  14       19.79       15.85      2.68 o 
   2   7  14      119.55      126.83      6.93 o 
   0   1  15       43.88       42.28      2.92 o 
   1   1  15      113.40      125.20      4.89 o 
  -1   2  15       57.50       52.35      3.95 o 
   0   2  15      136.54      124.63      4.86 o 
   1   2  15       57.04       53.36      3.18 o 
   2   2  15       15.38       14.03      2.29 o 
  -2   3  15       25.55       26.71      2.76 o 
  -1   3  15        0.25        2.80      1.58 o 
   0   3  15        0.09       -0.24      0.86 o 
   1   3  15        0.29        0.45      0.60 o 
   2   3  15       25.50       29.30      4.25 o 
   3   3  15        0.35       -0.45      2.01 o 
  -3   4  15        1.54        3.80      2.01 o 
  -2   4  15       23.73       26.27      2.85 o 
  -1   4  15      173.42      169.14      6.88 o 
   0   4  15       36.77       33.69      3.15 o 
   1   4  15      174.78      193.90      6.75 o 
   2   4  15       23.72       20.58      3.58 o 
   3   4  15        1.56        2.46      1.34 o 
   4   4  15        0.02        1.12      1.34 o 
  -4   5  15       28.39       31.99      3.36 o 
  -3   5  15        2.27        1.34      1.34 o 
  -2   5  15       12.18        9.84      2.46 o 
  -1   5  15       68.18       66.55      4.11 o 
   0   5  15        9.49        9.72      1.72 o 
   1   5  15       68.24       69.88      3.69 o 
   2   5  15       12.26       10.07      2.46 o 
   3   5  15        2.31        1.79      1.79 o 
   4   5  15       28.78       26.84      2.91 o 
  -3   6  15       94.60      107.15      5.59 o 
  -2   6  15        9.40        8.50      1.79 o 
  -1   6  15       22.11       26.62      3.36 o 
   0   6  15        0.35       -0.67      0.78 o 
   1   6  15       21.81       22.15      2.68 o 
   2   6  15        9.50        6.93      1.79 o 
   3   6  15       94.68       98.65      4.47 o 
   0   0  16      781.45      818.92     18.79 o 
   0   1  16      395.61      392.98      7.65 o 
   1   1  16      137.27      120.43      5.46 o 
  -1   2  16       22.82       17.61      2.26 o 
   0   2  16        5.00        2.20      0.91 o 
   1   2  16       22.32       21.03      3.58 o 
   2   2  16        0.07       -0.89      0.89 o 
  -2   3  16        4.39        9.62      2.46 o 
  -1   3  16       16.92       14.10      2.06 o 
   0   3  16       12.52       10.20      1.56 o 
   1   3  16       16.99       18.12      3.36 o 
   2   3  16        4.30        4.70      2.01 o 
   3   3  16       19.64       19.01      3.13 o 
  -3   4  16       23.79       28.86      3.13 o 
  -2   4  16       25.24       24.38      3.36 o 
  -1   4  16        4.67        4.97      1.34 o 
   0   4  16        2.60        2.91      0.95 o 
   1   4  16        4.66        5.37      1.57 o 
   2   4  16       25.30       23.26      3.13 o 
   3   4  16       23.58       25.95      3.36 o 
   4   4  16        1.53        2.46      1.12 o 
  -3   5  16       13.44       14.32      2.01 o 
  -2   5  16       18.76       21.70      2.68 o 
  -1   5  16        7.69        8.05      1.79 o 
   0   5  16        2.71        3.22      0.95 o 
   1   5  16        7.87        8.95      1.79 o 
   2   5  16       18.44       19.91      2.46 o 
   3   5  16       13.52       14.54      2.01 o 
   0   1  17       44.35       41.08      3.24 o 
   1   1  17       39.99       35.79      3.58 o 
  -1   2  17        1.44        0.00      0.89 o 
   0   2  17       27.22       23.27      1.93 o 
   1   2  17        1.35        2.01      1.34 o 
   2   2  17        5.11        2.01      1.12 o 
  -2   3  17      104.80      111.84      5.59 o 
  -1   3  17       14.93       16.11      2.24 o 
   0   3  17      100.24      119.23      6.26 o 
   1   3  17       14.79       18.79      2.46 o 
   2   3  17      104.85      113.41      5.82 o 
   3   3  17        0.05        0.67      0.89 o 
   1   4  17       46.80       57.71      3.80 o 
   2   4  17       32.17       34.22      2.68 o 
                                                 
